# Supplementary material for: (5-n-Hexyl-2-hydroxymethyl-1,3-dioxan-2-yl)methanol
Source: Acta Crystallogr Sect E Struct Rep Online. 2010 Oct 23;66(Pt 11):o2917. doi: 10.1107/S1600536810041401 (PMC3009267; doi:10.1107/S1600536810041401)
Supplement: Supplementary file 1 [file e-66-o2917-sup1.cif]

##############################################################################
###                                                                        ###
###        Electronic paper (Acta Crystallographica Section E)             ###
###                                                                        ###
##############################################################################
#                                                                            #
# This CIF contains the data in a paper accepted for publication in Acta     #
# Crystallographica Section E. It conforms to the requirements of Notes      #
# for Authors for Section E, and has been peer reviewed under the auspices   #
# of the IUCr Commission on Journals.                                        #
#                                                                            #
# Full details of the Crystallographic Information File format               #
# are given in the paper "The Crystallographic Information File (CIF):       #
# a New Standard Archive File for Crystallography" by S. R. Hall, F. H.      #
# Allen and I. D. Brown [Acta Cryst. (1991), A47, 655-685].                  #
#                                                                            #
# The current version of the core CIF dictionary is obtainable from          #
# ftp://ftp.iucr.org/pub/cif_core.dic. The current version number is 2.4.    #
#                                                                            #
# Software is freely available for graphical display of the structure(s) in  #
# this CIF.  For information consult the CIF home page http://www.iucr.org/  #
# cif/home.html                                                              #
#                                                                            #
# This file may be used for bona fide research purposes within the           #
# scientific community so long as proper attribution is given to the journal # 
# article from which it was obtained.                                        #
#                                                                            #
##############################################################################
                                             
data_global
_audit_creation_method     SHELXL-97
_journal_date_recd_electronic     2010-10-13
_journal_date_accepted     2010-10-14
_journal_name_full     'Acta Crystallographica, Section E'
_journal_year     2010
_journal_volume     66
_journal_issue     11
_journal_page_first     o2917
_journal_page_last     o2917
_journal_paper_category     QO
_journal_coeditor_code     BT5377
_publ_contact_author
;
     Dr. Seik Weng Ng
     Department of Chemistry
     University of Malaya
     50603 Kuala Lumpur
     Malaysia
;
_publ_contact_author_email     seikweng@um.edu.my
_publ_contact_author_fax     '03 7967 4193'
_publ_contact_author_phone     '03 7967 6778'
_publ_section_title
;
(5-<i>n</i>-Hexyl-2-hydroxymethyl-1,3-dioxan-2-yl)methanol
;
loop_
    _publ_author_name
    _publ_author_address
    'Zhang, Min'
;
     Department of Biology and Chemistry
     Hunan University of Science and Engineering
     Yongzhou Hunan 425100
     People's Republic of China
;
    'Yuan, Xian-You'
;
     Department of Biology and Chemistry
     Hunan University of Science and Engineering
     Yongzhou Hunan 425100
     People's Republic of China
;
    'Ng, Seik Weng'
;
     Department of Chemistry
     University of Malaya
     50603 Kuala Lumpur
     Malaysia
;
data_I
_audit_creation_method     SHELXL-97
_chemical_name_systematic
;
(5-<i>n</i>-Hexyl-2-hydroxymethyl-1,3-dioxan-2-yl)methanol
;
_chemical_name_common     ?
_chemical_formula_moiety     'C12 H24 O4'
_chemical_formula_sum     'C12 H24 O4'
_chemical_formula_iupac     'C12 H24 O4'
_chemical_formula_weight     232.31
_chemical_melting_point     ?
_symmetry_cell_setting     monoclinic
_symmetry_space_group_name_H-M     'P 21/n'
_symmetry_space_group_name_Hall     '-P 2yn'
loop_
    _symmetry_equiv_pos_as_xyz
    'x, y, z'
    '-x+1/2, y+1/2, -z+1/2'
    '-x, -y, -z'
    'x-1/2, -y-1/2, z-1/2'
_cell_length_a     13.6602(10)
_cell_length_b     5.9370(5)
_cell_length_c     16.4268(12)
_cell_angle_alpha     90.00
_cell_angle_beta     97.7370(10)
_cell_angle_gamma     90.00
_cell_volume     1320.10(18)
_cell_formula_units_Z     4
_cell_measurement_reflns_used     2106
_cell_measurement_theta_min     2.5
_cell_measurement_theta_max     27.0
_cell_measurement_temperature     173(2)
_exptl_crystal_description     Prism
_exptl_crystal_colour     Colorless
_exptl_crystal_size_max     0.40
_exptl_crystal_size_mid     0.25
_exptl_crystal_size_min     0.20
_exptl_crystal_density_diffrn     1.169
_exptl_crystal_density_meas     ?
_exptl_crystal_density_method     'not measured'
_exptl_crystal_F_000     512
_exptl_absorpt_coefficient_mu     0.086
_exptl_absorpt_correction_type     none
_diffrn_ambient_temperature     173(2)
_diffrn_radiation_type     MoK\a
_diffrn_radiation_wavelength     0.71073
_diffrn_radiation_source     'fine-focus sealed tube'
_diffrn_radiation_monochromator     graphite
_diffrn_measurement_device_type     'Bruker SMART APEX'
_diffrn_measurement_method     '\w scans'
_diffrn_detector_area_resol_mean     ?
_diffrn_reflns_number     7438
_diffrn_reflns_av_R_equivalents     0.0413
_diffrn_reflns_av_sigmaI/netI     0.0546
_diffrn_reflns_theta_min     1.82
_diffrn_reflns_theta_max     27.13
_diffrn_reflns_theta_full     27.13
_diffrn_measured_fraction_theta_max     0.982
_diffrn_measured_fraction_theta_full     0.982
_diffrn_reflns_limit_h_min     -17
_diffrn_reflns_limit_h_max     17
_diffrn_reflns_limit_k_min     -7
_diffrn_reflns_limit_k_max     7
_diffrn_reflns_limit_l_min     -20
_diffrn_reflns_limit_l_max     14
_diffrn_standards_number     0
_diffrn_standards_interval_count     0
_diffrn_standards_interval_time     0
_diffrn_standards_decay_%     0
_reflns_number_total     2862
_reflns_number_gt     1755
_reflns_threshold_expression     I>2\s(I)
_refine_ls_structure_factor_coef     Fsqd
_refine_ls_matrix_type     full
_refine_ls_R_factor_all     0.0942
_refine_ls_R_factor_gt     0.0560
_refine_ls_wR_factor_gt     0.1486
_refine_ls_wR_factor_ref     0.1726
_refine_ls_goodness_of_fit_ref     1.058
_refine_ls_restrained_S_all     1.058
_refine_ls_number_reflns     2862
_refine_ls_number_parameters     154
_refine_ls_number_restraints     2
_refine_ls_hydrogen_treatment     mixed
_refine_ls_weighting_scheme     calc
_refine_ls_weighting_details
                 'calc w=1/[\s^2^(Fo^2^)+(0.0932P)^2^] where P=(Fo^2^+2Fc^2^)/3'
_atom_sites_solution_hydrogens     geom
_atom_sites_solution_primary     direct
_atom_sites_solution_secondary     difmap
_refine_ls_shift/su_max     0.001
_refine_ls_shift/su_mean     0.001
_refine_diff_density_max     0.322
_refine_diff_density_min     -0.238
_refine_ls_extinction_method     none
_refine_ls_extinction_coef     ?
loop_
    _atom_type_symbol
    _atom_type_description
    _atom_type_scat_dispersion_real
    _atom_type_scat_dispersion_imag
    _atom_type_scat_source
    'C' 'C' 0.0033 0.0016
                         'International Tables Vol C Tables 4.2.6.8 and 6.1.1.4'
    'H' 'H' 0.0000 0.0000
                         'International Tables Vol C Tables 4.2.6.8 and 6.1.1.4'
    'O' 'O' 0.0106 0.0060
                         'International Tables Vol C Tables 4.2.6.8 and 6.1.1.4'
_computing_data_collection     'SMART (Bruker, 2003)'
_computing_cell_refinement     'SAINT (Bruker, 2003)'
_computing_data_reduction     'SAINT (Bruker, 2003)'
_computing_structure_solution     'SHELXS-97 (Sheldrick, 2008)'
_computing_structure_refinement     'SHELXL-97 (Sheldrick, 2008)'
_computing_molecular_graphics     'X-Seed (Barbour, 2001)'
_computing_publication_material     'publCIF (Westrip, 2010)'
loop_
    _atom_site_type_symbol
    _atom_site_label
    _atom_site_fract_x
    _atom_site_fract_y
    _atom_site_fract_z
    _atom_site_U_iso_or_equiv
    _atom_site_adp_type
    _atom_site_calc_flag
    _atom_site_refinement_flags
    _atom_site_occupancy
    _atom_site_disorder_assembly
    _atom_site_disorder_group
    O O1 0.21236(8) 1.1104(2) 0.46544(7) 0.0274(3) Uani d . 1 . .
    O O2 0.08583(9) 1.3743(2) 0.45699(9) 0.0449(4) Uani d . 1 . .
    O O3 0.25706(13) 1.7500(2) 0.65335(8) 0.0449(4) Uani d D 1 . .
    H H3 0.2562(18) 1.699(4) 0.7006(8) 0.063(8) Uiso d D 1 . .
    O O4 0.24968(15) 1.1821(2) 0.68721(8) 0.0551(5) Uani d D 1 . .
    H H4 0.257(2) 1.051(2) 0.6681(16) 0.083(9) Uiso d D 1 . .
    C C1 0.22572(13) 1.4192(3) 0.56451(10) 0.0259(4) Uani d . 1 . .
    C C2 0.29973(15) 1.5895(3) 0.60499(12) 0.0358(5) Uani d . 1 . .
    H H2A 0.3529 1.5084 0.6402 0.043 Uiso calc R 1 . .
    H H2B 0.3302 1.6693 0.5618 0.043 Uiso calc R 1 . .
    C C3 0.17790(16) 1.2926(3) 0.62952(12) 0.0390(5) Uani d . 1 . .
    H H3A 0.1398 1.3998 0.6590 0.047 Uiso calc R 1 . .
    H H3B 0.1313 1.1794 0.6024 0.047 Uiso calc R 1 . .
    C C4 0.14640(15) 1.5360(3) 0.50544(12) 0.0387(5) Uani d . 1 . .
    H H4A 0.1046 1.6292 0.5369 0.046 Uiso calc R 1 . .
    H H4B 0.1780 1.6370 0.4687 0.046 Uiso calc R 1 . .
    C C5 0.27918(13) 1.2561(3) 0.51385(11) 0.0275(4) Uani d . 1 . .
    H H5A 0.3173 1.3429 0.4774 0.033 Uiso calc R 1 . .
    H H5B 0.3264 1.1648 0.5512 0.033 Uiso calc R 1 . .
    C C6 0.14157(13) 1.2334(3) 0.41238(11) 0.0321(5) Uani d . 1 . .
    H H6 0.1756 1.3257 0.3737 0.039 Uiso calc R 1 . .
    C C7 0.07331(14) 1.0673(4) 0.36474(12) 0.0391(5) Uani d . 1 . .
    H H7A 0.0179 1.1508 0.3333 0.047 Uiso calc R 1 . .
    H H7B 0.0452 0.9678 0.4040 0.047 Uiso calc R 1 . .
    C C8 0.12197(14) 0.9224(3) 0.30569(12) 0.0342(5) Uani d . 1 . .
    H H8A 0.1780 0.8402 0.3368 0.041 Uiso calc R 1 . .
    H H8B 0.1489 1.0211 0.2655 0.041 Uiso calc R 1 . .
    C C9 0.05174(14) 0.7536(4) 0.25968(13) 0.0393(5) Uani d . 1 . .
    H H9A 0.0248 0.6562 0.3002 0.047 Uiso calc R 1 . .
    H H9B -0.0043 0.8368 0.2290 0.047 Uiso calc R 1 . .
    C C10 0.09718(14) 0.6053(4) 0.20005(11) 0.0355(5) Uani d . 1 . .
    H H10A 0.1277 0.7026 0.1615 0.043 Uiso calc R 1 . .
    H H10B 0.1505 0.5148 0.2311 0.043 Uiso calc R 1 . .
    C C11 0.02531(15) 0.4480(4) 0.15108(14) 0.0457(6) Uani d . 1 . .
    H H11A -0.0268 0.5389 0.1186 0.055 Uiso calc R 1 . .
    H H11B -0.0069 0.3545 0.1897 0.055 Uiso calc R 1 . .
    C C12 0.07088(17) 0.2939(4) 0.09337(13) 0.0473(6) Uani d . 1 . .
    H H12A 0.1047 0.3843 0.0558 0.071 Uiso calc R 1 . .
    H H12B 0.0189 0.2039 0.0617 0.071 Uiso calc R 1 . .
    H H12C 0.1185 0.1936 0.1252 0.071 Uiso calc R 1 . .
loop_
    _atom_site_aniso_label
    _atom_site_aniso_U_11
    _atom_site_aniso_U_22
    _atom_site_aniso_U_33
    _atom_site_aniso_U_12
    _atom_site_aniso_U_13
    _atom_site_aniso_U_23
    O1 0.0304(7) 0.0258(7) 0.0243(6) 0.0012(5) -0.0030(5) -0.0047(5)
    O2 0.0375(8) 0.0450(9) 0.0482(9) 0.0139(7) -0.0091(7) -0.0197(7)
    O3 0.0890(12) 0.0223(7) 0.0231(7) -0.0018(7) 0.0063(8) -0.0032(6)
    O4 0.1172(14) 0.0244(8) 0.0241(7) -0.0002(9) 0.0109(8) 0.0009(6)
    C1 0.0359(10) 0.0209(9) 0.0211(9) -0.0008(7) 0.0041(7) -0.0013(7)
    C2 0.0487(12) 0.0298(11) 0.0290(10) -0.0094(9) 0.0054(9) -0.0058(8)
    C3 0.0559(13) 0.0301(11) 0.0349(11) -0.0091(9) 0.0200(10) -0.0060(8)
    C4 0.0477(12) 0.0305(11) 0.0352(11) 0.0093(9) -0.0046(9) -0.0078(8)
    C5 0.0278(9) 0.0316(10) 0.0221(9) -0.0014(7) -0.0002(7) -0.0045(7)
    C6 0.0344(10) 0.0338(11) 0.0259(10) 0.0041(8) -0.0038(8) -0.0051(8)
    C7 0.0301(10) 0.0468(13) 0.0373(11) 0.0054(9) -0.0064(9) -0.0119(9)
    C8 0.0335(10) 0.0400(12) 0.0269(9) -0.0021(9) -0.0034(8) -0.0051(8)
    C9 0.0288(10) 0.0498(13) 0.0364(11) 0.0018(9) -0.0059(9) -0.0127(9)
    C10 0.0338(10) 0.0437(12) 0.0282(10) -0.0045(9) 0.0014(8) -0.0039(9)
    C11 0.0353(11) 0.0528(14) 0.0464(12) -0.0015(10) -0.0035(9) -0.0196(10)
    C12 0.0541(13) 0.0490(14) 0.0388(12) -0.0057(11) 0.0059(11) -0.0131(10)
loop_
    _geom_bond_atom_site_label_1
    _geom_bond_atom_site_label_2
    _geom_bond_site_symmetry_2
    _geom_bond_distance
    _geom_bond_publ_flag
    O1 C6 . 1.415(2) ?
    O1 C5 . 1.421(2) ?
    O2 C6 . 1.403(2) ?
    O2 C4 . 1.436(2) ?
    O3 C2 . 1.415(2) ?
    O3 H3 . 0.840(10)
                    ?
    O4 C3 . 1.428(3) ?
    O4 H4 . 0.850(10)
                    ?
    C1 C2 . 1.519(2) ?
    C1 C4 . 1.521(3) ?
    C1 C3 . 1.523(2) ?
    C1 C5 . 1.525(2) ?
    C2 H2A . 0.9900 ?
    C2 H2B . 0.9900 ?
    C3 H3A . 0.9900 ?
    C3 H3B . 0.9900 ?
    C4 H4A . 0.9900 ?
    C4 H4B . 0.9900 ?
    C5 H5A . 0.9900 ?
    C5 H5B . 0.9900 ?
    C6 C7 . 1.503(3) ?
    C6 H6 . 1.0000 ?
    C7 C8 . 1.516(3) ?
    C7 H7A . 0.9900 ?
    C7 H7B . 0.9900 ?
    C8 C9 . 1.517(3) ?
    C8 H8A . 0.9900 ?
    C8 H8B . 0.9900 ?
    C9 C10 . 1.511(3) ?
    C9 H9A . 0.9900 ?
    C9 H9B . 0.9900 ?
    C10 C11 . 1.507(3) ?
    C10 H10A . 0.9900 ?
    C10 H10B . 0.9900 ?
    C11 C12 . 1.510(3) ?
    C11 H11A . 0.9900 ?
    C11 H11B . 0.9900 ?
    C12 H12A . 0.9800 ?
    C12 H12B . 0.9800 ?
    C12 H12C . 0.9800 ?
loop_
    _geom_angle_atom_site_label_1
    _geom_angle_atom_site_label_2
    _geom_angle_atom_site_label_3
    _geom_angle_site_symmetry_1
    _geom_angle_site_symmetry_3
    _geom_angle
    _geom_angle_publ_flag
    C6 O1 C5 . . 111.39(13) ?
    C6 O2 C4 . . 112.06(13) ?
    C2 O3 H3 . . 109.7(18) ?
    C3 O4 H4 . . 106.1(19) ?
    C2 C1 C4 . . 110.53(16) ?
    C2 C1 C3 . . 110.16(14) ?
    C4 C1 C3 . . 109.65(15) ?
    C2 C1 C5 . . 108.80(14) ?
    C4 C1 C5 . . 107.08(14) ?
    C3 C1 C5 . . 110.57(15) ?
    O3 C2 C1 . . 113.19(15) ?
    O3 C2 H2A . . 108.9 ?
    C1 C2 H2A . . 108.9 ?
    O3 C2 H2B . . 108.9 ?
    C1 C2 H2B . . 108.9 ?
    H2A C2 H2B . . 107.8 ?
    O4 C3 C1 . . 111.78(16) ?
    O4 C3 H3A . . 109.3 ?
    C1 C3 H3A . . 109.3 ?
    O4 C3 H3B . . 109.3 ?
    C1 C3 H3B . . 109.3 ?
    H3A C3 H3B . . 107.9 ?
    O2 C4 C1 . . 110.89(15) ?
    O2 C4 H4A . . 109.5 ?
    C1 C4 H4A . . 109.5 ?
    O2 C4 H4B . . 109.5 ?
    C1 C4 H4B . . 109.5 ?
    H4A C4 H4B . . 108.0 ?
    O1 C5 C1 . . 111.91(13) ?
    O1 C5 H5A . . 109.2 ?
    C1 C5 H5A . . 109.2 ?
    O1 C5 H5B . . 109.2 ?
    C1 C5 H5B . . 109.2 ?
    H5A C5 H5B . . 107.9 ?
    O2 C6 O1 . . 111.11(14) ?
    O2 C6 C7 . . 108.74(14) ?
    O1 C6 C7 . . 107.86(15) ?
    O2 C6 H6 . . 109.7 ?
    O1 C6 H6 . . 109.7 ?
    C7 C6 H6 . . 109.7 ?
    C6 C7 C8 . . 114.28(15) ?
    C6 C7 H7A . . 108.7 ?
    C8 C7 H7A . . 108.7 ?
    C6 C7 H7B . . 108.7 ?
    C8 C7 H7B . . 108.7 ?
    H7A C7 H7B . . 107.6 ?
    C7 C8 C9 . . 113.05(16) ?
    C7 C8 H8A . . 109.0 ?
    C9 C8 H8A . . 109.0 ?
    C7 C8 H8B . . 109.0 ?
    C9 C8 H8B . . 109.0 ?
    H8A C8 H8B . . 107.8 ?
    C10 C9 C8 . . 114.86(16) ?
    C10 C9 H9A . . 108.6 ?
    C8 C9 H9A . . 108.6 ?
    C10 C9 H9B . . 108.6 ?
    C8 C9 H9B . . 108.6 ?
    H9A C9 H9B . . 107.5 ?
    C11 C10 C9 . . 114.35(16) ?
    C11 C10 H10A . . 108.7 ?
    C9 C10 H10A . . 108.7 ?
    C11 C10 H10B . . 108.7 ?
    C9 C10 H10B . . 108.7 ?
    H10A C10 H10B . . 107.6 ?
    C10 C11 C12 . . 114.61(17) ?
    C10 C11 H11A . . 108.6 ?
    C12 C11 H11A . . 108.6 ?
    C10 C11 H11B . . 108.6 ?
    C12 C11 H11B . . 108.6 ?
    H11A C11 H11B . . 107.6 ?
    C11 C12 H12A . . 109.5 ?
    C11 C12 H12B . . 109.5 ?
    H12A C12 H12B . . 109.5 ?
    C11 C12 H12C . . 109.5 ?
    H12A C12 H12C . . 109.5 ?
    H12B C12 H12C . . 109.5 ?
loop_
    _geom_torsion_atom_site_label_1
    _geom_torsion_atom_site_label_2
    _geom_torsion_atom_site_label_3
    _geom_torsion_atom_site_label_4
    _geom_torsion_site_symmetry_1
    _geom_torsion_site_symmetry_2
    _geom_torsion_site_symmetry_3
    _geom_torsion_site_symmetry_4
    _geom_torsion
    _geom_torsion_publ_flag
    C4 C1 C2 O3 . . . . 62.40(19) ?
    C3 C1 C2 O3 . . . . -58.9(2) ?
    C5 C1 C2 O3 . . . . 179.70(15) ?
    C2 C1 C3 O4 . . . . -57.4(2) ?
    C4 C1 C3 O4 . . . . -179.27(15) ?
    C5 C1 C3 O4 . . . . 62.89(19) ?
    C6 O2 C4 C1 . . . . -57.7(2) ?
    C2 C1 C4 O2 . . . . 170.43(14) ?
    C3 C1 C4 O2 . . . . -67.93(19) ?
    C5 C1 C4 O2 . . . . 52.08(19) ?
    C6 O1 C5 C1 . . . . 57.40(18) ?
    C2 C1 C5 O1 . . . . -172.15(14) ?
    C4 C1 C5 O1 . . . . -52.67(19) ?
    C3 C1 C5 O1 . . . . 66.74(19) ?
    C4 O2 C6 O1 . . . . 60.4(2) ?
    C4 O2 C6 C7 . . . . 179.00(16) ?
    C5 O1 C6 O2 . . . . -60.02(18) ?
    C5 O1 C6 C7 . . . . -179.11(14) ?
    O2 C6 C7 C8 . . . . 173.00(17) ?
    O1 C6 C7 C8 . . . . -66.4(2) ?
    C6 C7 C8 C9 . . . . 178.94(17) ?
    C7 C8 C9 C10 . . . . 180.00(18) ?
    C8 C9 C10 C11 . . . . -176.53(18) ?
    C9 C10 C11 C12 . . . . -178.08(19) ?
loop_
    _geom_hbond_atom_site_label_D
    _geom_hbond_atom_site_label_H
    _geom_hbond_atom_site_label_A
    _geom_hbond_site_symmetry_A
    _geom_hbond_distance_DH
    _geom_hbond_distance_HA
    _geom_hbond_distance_DA
    _geom_hbond_angle_DHA
    _geom_hbond_publ_flag
    O3 H3 O4 2_556 0.840(10)
                           1.860(10)
                                   2.664(2) 162(3) yes
    O4 H4 O3 1_545 0.850(10)
                           1.810(10)
                                   2.630(2) 164(3) yes
