# Supplementary material for: (5-n-Hexyl-2-hydroxymethyl-1,3-dioxan-2-yl)methanol
Source: Acta Crystallogr Sect E Struct Rep Online. 2010 Oct 23;66(Pt 11):o2917. doi: 10.1107/S1600536810041401 (PMC3009267; doi:10.1107/S1600536810041401)
Supplement: Supplementary file 2 [file e-66-o2917-Isup2.hkl]

# 
# h,k,l, Fc-squared, Fo-squared, sigma(Fo-squared) and status flag 
# 
data_I
_shelx_title '  P21/n' 
_shelx_refln_list_code          4 
_shelx_F_calc_maximum       95.71 
_exptl_crystal_F_000       512.00 
_reflns_d_resolution_high  0.7793 
 
loop_ 
 _symmetry_equiv_pos_as_xyz 
 'x, y, z' 
 '-x+1/2, y+1/2, -z+1/2' 
 '-x, -y, -z' 
 'x-1/2, -y-1/2, z-1/2' 
 
_cell_length_a    13.6602 
_cell_length_b     5.9370 
_cell_length_c    16.4268 
_cell_angle_alpha  90.000 
_cell_angle_beta   97.737 
_cell_angle_gamma  90.000 
 
_shelx_F_squared_multiplier     1.000 
 
loop_ 
 _refln_index_h 
 _refln_index_k 
 _refln_index_l 
 _refln_F_squared_calc 
 _refln_F_squared_meas 
 _refln_F_squared_sigma 
 _refln_observed_status 
   2   0   0     6052.39     6150.67    245.70 o 
   4   0   0      313.68      362.06     15.67 o 
   6   0   0     2108.77     2231.22     64.51 o 
   8   0   0        9.00        1.44      1.63 o 
  10   0   0        0.81       -0.51      2.03 o 
  12   0   0        7.64       12.32      3.97 o 
  14   0   0      155.66      152.59      8.60 o 
  16   0   0       43.77       56.40     10.34 o 
   1   1   0      976.31     1037.47     30.74 o 
   2   1   0     2524.37     2702.51     63.44 o 
   3   1   0      291.58      328.36      6.46 o 
   5   1   0      312.61      280.78     12.26 o 
   6   1   0      211.93      245.65      5.47 o 
   7   1   0      153.52      140.02      3.72 o 
   8   1   0      102.61       86.54      5.33 o 
   9   1   0        3.94        3.68      1.47 o 
  10   1   0       51.82       52.50      3.10 o 
  11   1   0       26.70       15.81      3.12 o 
  12   1   0        7.90       -1.23      2.71 o 
  13   1   0       43.46       41.38      7.21 o 
  14   1   0       26.24       11.04      3.84 o 
  15   1   0      149.91      156.95      7.67 o 
  16   1   0       96.32      113.77      6.94 o 
  17   1   0       10.80        0.57      6.44 o 
   0   2   0     2261.41     2349.82    100.50 o 
   2   2   0     1522.40     1630.29     50.42 o 
   3   2   0     1320.52     1313.08     31.72 o 
   4   2   0      951.12      980.56     20.96 o 
   5   2   0       15.36       14.75      1.30 o 
   6   2   0      356.23      373.40      9.96 o 
   7   2   0        1.35        0.29      1.31 o 
   8   2   0        3.04        0.33      1.89 o 
   9   2   0       13.62        6.25      5.17 o 
  10   2   0      165.62      156.90     12.82 o 
  11   2   0       14.75        8.01      2.81 o 
  12   2   0       11.81        5.17      3.19 o 
  13   2   0       33.60       17.57      5.68 o 
  14   2   0        0.27       -3.66      3.66 o 
  15   2   0       10.86        6.84     14.21 o 
  16   2   0        5.82        1.42      6.49 o 
   1   3   0      116.40      110.82      5.14 o 
   2   3   0        0.28       -0.69      1.41 o 
   3   3   0       12.95        9.27      2.95 o 
   4   3   0        1.27       -1.08      1.08 o 
   5   3   0      451.72      457.99     10.60 o 
   6   3   0     2247.45     2312.56     56.86 o 
   7   3   0      143.26      145.25      5.46 o 
   8   3   0      456.85      452.05     12.99 o 
   9   3   0       73.58       66.35      4.11 o 
  10   3   0       44.10       35.78      3.82 o 
  11   3   0      161.69      137.74      9.22 o 
  12   3   0       23.45       21.07      4.00 o 
  13   3   0        3.62        6.56      9.71 o 
  14   3   0        6.93        3.76      5.92 o 
  15   3   0        0.72        2.32      6.12 o 
   0   4   0        0.89       -0.90      3.36 o 
   1   4   0        0.01        0.39      2.59 o 
   2   4   0       15.91       10.68      3.35 o 
   4   4   0       43.21       49.57      2.85 o 
   5   4   0       57.81       50.10      3.83 o 
   6   4   0       64.94       64.25      3.73 o 
   7   4   0      176.93      173.50      6.53 o 
   8   4   0       39.57       37.05      5.26 o 
   9   4   0      417.40      402.69     12.35 o 
  10   4   0      431.81      384.53     14.88 o 
  11   4   0       63.09       62.24      6.56 o 
  12   4   0        2.03        2.39      4.62 o 
  13   4   0        4.87       10.16      6.06 o 
  14   4   0        0.04        1.77      6.29 o 
   1   5   0        8.76        4.75      3.12 o 
   2   5   0        6.84        3.58      2.69 o 
   3   5   0       81.59       71.96      9.47 o 
   4   5   0        3.14        1.83      2.62 o 
   5   5   0      121.13      104.07      4.95 o 
   6   5   0        4.77        2.32      2.75 o 
   7   5   0       13.50       10.92      3.28 o 
   8   5   0        7.66       11.33      3.68 o 
   9   5   0       15.82        8.75      4.16 o 
  10   5   0        1.70       -1.29      4.39 o 
  11   5   0        0.00       -1.95      7.21 o 
  12   5   0       11.68        5.24      5.70 o 
  13   5   0       11.39        2.46      6.16 o 
   0   6   0      636.33      656.38     33.36 o 
   1   6   0        6.20        5.38      4.67 o 
   2   6   0      102.17       95.86      5.33 o 
   3   6   0       18.08       17.81      5.44 o 
   4   6   0       17.83       21.42      9.99 o 
   5   6   0       21.42       20.64      4.27 o 
   6   6   0       53.61       46.69      5.87 o 
   7   6   0       29.17       39.94      8.70 o 
   8   6   0        0.40        2.42      4.36 o 
   9   6   0       24.92       23.24      5.63 o 
  10   6   0        9.81        8.79      5.56 o 
   1   7   0        5.84        1.09     18.61 o 
   2   7   0       12.17       25.54      8.31 o 
   3   7   0        0.59       -7.01      7.01 o 
   4   7   0       73.22      110.59     12.87 o 
   5   7   0       37.64       45.12      9.63 o 
   6   7   0        0.01       -1.23      7.39 o 
 -17   0   1       12.87       14.12     10.36 o 
 -15   0   1        1.46        3.65      4.79 o 
 -13   0   1      187.19      179.73      8.96 o 
 -11   0   1       87.40       70.22      4.20 o 
  -9   0   1       45.30       53.22      3.31 o 
  -7   0   1      179.16      185.54      9.56 o 
  -5   0   1      101.93      102.92      3.63 o 
  -1   0   1     3458.35     3788.04    154.94 o 
   1   0   1      320.89      368.77     16.30 o 
   3   0   1     9085.07     8961.21    437.87 o 
   5   0   1      710.68      642.10     19.61 o 
   7   0   1      100.79       85.93      3.63 o 
   9   0   1       44.52       33.75      3.86 o 
  11   0   1        2.53        2.39      3.14 o 
  13   0   1       19.12       10.93      4.14 o 
  15   0   1       34.68       53.08     10.17 o 
  17   0   1        5.36       13.28      8.95 o 
 -17   1   1       66.86       78.97     12.78 o 
 -16   1   1        5.95        2.88      5.99 o 
 -15   1   1      143.65      142.91      8.35 o 
 -14   1   1       21.29       12.19      4.61 o 
 -13   1   1        6.57        5.63      3.76 o 
 -12   1   1       12.67        8.96      2.58 o 
 -11   1   1       23.73       11.79      2.34 o 
 -10   1   1        0.18        0.99      1.56 o 
  -9   1   1       76.01       66.73      3.94 o 
  -8   1   1        2.05        0.39      1.06 o 
  -7   1   1        0.90        0.22      0.93 o 
  -6   1   1        1.87       -0.08      0.80 o 
  -5   1   1      164.02      169.21      3.87 o 
  -4   1   1      865.95      896.40     17.02 o 
  -3   1   1        0.52        3.04      0.65 o 
  -2   1   1      545.83      551.50     10.57 o 
  -1   1   1     1827.95     1877.56     39.21 o 
   0   1   1       41.44       44.76      1.34 o 
   1   1   1     5071.55     5600.01    134.10 o 
   2   1   1     1031.83     1101.53     26.93 o 
   3   1   1     1072.23     1178.72     45.22 o 
   4   1   1      190.42      203.13      6.01 o 
   5   1   1       40.47       44.35      1.77 o 
   6   1   1      148.79      125.47      5.68 o 
   7   1   1      109.69      113.77      3.59 o 
   8   1   1        3.86        7.99      1.54 o 
   9   1   1       65.73       74.50      3.90 o 
  10   1   1       13.42       14.13      2.85 o 
  11   1   1        0.26        3.03      2.76 o 
  12   1   1      226.11      210.36     11.70 o 
  13   1   1      136.26      142.78     13.48 o 
  14   1   1       22.02       18.31      5.78 o 
  15   1   1       35.56       39.14      6.68 o 
  16   1   1        0.50       -4.52      4.52 o 
  17   1   1        1.00        5.66      5.34 o 
 -16   2   1        0.00       -5.11      6.58 o 
 -15   2   1        0.76        2.78      5.76 o 
 -14   2   1        1.84        1.19      4.90 o 
 -13   2   1        0.29        0.39      3.41 o 
 -12   2   1        2.55        5.36      3.49 o 
 -11   2   1      103.47      106.62      4.50 o 
 -10   2   1       86.65       80.03      3.78 o 
  -9   2   1       22.20       14.35      2.12 o 
  -8   2   1        0.60        0.45      1.30 o 
  -7   2   1       23.23       19.28      1.80 o 
  -6   2   1       68.59       66.55      2.24 o 
  -5   2   1      166.43      163.66      3.91 o 
  -4   2   1      329.38      340.29      7.07 o 
  -3   2   1      454.00      486.36      9.70 o 
  -2   2   1        2.68        0.28      0.80 o 
  -1   2   1      555.78      588.91     18.73 o 
   1   2   1     1932.88     2105.25     51.08 o 
   2   2   1      330.72      339.39      9.23 o 
   3   2   1     1286.13     1441.01     30.37 o 
   4   2   1      102.05       96.46      2.79 o 
   5   2   1      104.79      111.21      4.08 o 
   6   2   1       89.65       94.88      3.90 o 
   7   2   1     1262.09     1341.29     33.80 o 
   8   2   1      229.61      229.59      7.57 o 
   9   2   1      228.93      216.81      7.59 o 
  10   2   1        9.84        5.73      3.79 o 
  11   2   1       35.99       32.39      5.92 o 
  12   2   1       89.05       74.36      4.96 o 
  13   2   1      323.27      276.59     28.90 o 
  14   2   1       24.90       24.59      4.89 o 
  15   2   1        0.01        4.06      4.79 o 
  16   2   1       47.79       48.89      8.31 o 
 -16   3   1        0.15        5.03     14.42 o 
 -15   3   1        3.33        5.07     10.81 o 
 -14   3   1       18.58       11.83      5.67 o 
 -13   3   1       12.72        4.71      7.33 o 
 -12   3   1       47.66       29.94      9.89 o 
 -11   3   1       19.13        7.87      4.14 o 
 -10   3   1       55.94       66.01      4.09 o 
  -9   3   1      639.24      646.11     17.77 o 
  -8   3   1        0.02       -0.30      2.07 o 
  -7   3   1      613.22      597.59     16.17 o 
  -6   3   1        4.11        1.21      1.37 o 
  -5   3   1     1719.50     1722.43     36.54 o 
  -4   3   1      163.53      135.64      3.95 o 
  -3   3   1      315.68      356.39      8.54 o 
  -2   3   1      144.16      127.94      5.63 o 
   0   3   1       20.16       20.54      5.40 o 
   1   3   1        7.52        9.85      3.03 o 
   2   3   1      363.27      383.45     10.54 o 
   3   3   1      411.97      513.55     13.70 o 
   4   3   1      122.95      131.02      3.80 o 
   5   3   1      391.78      427.59     10.30 o 
   6   3   1        9.22       11.96      2.21 o 
   7   3   1       55.81       47.25      3.34 o 
   8   3   1      234.55      203.61      7.19 o 
   9   3   1        3.26        2.23      2.48 o 
  10   3   1        3.57        1.44      3.01 o 
  11   3   1       16.83        7.90      3.37 o 
  12   3   1        9.13        7.55      3.78 o 
  13   3   1        0.62       -3.68      3.68 o 
  14   3   1       13.97        7.62      9.04 o 
  15   3   1        7.95       -3.74      6.78 o 
 -14   4   1       27.14       34.10     11.00 o 
 -13   4   1        0.84       -5.19      5.19 o 
 -12   4   1       50.57       41.86      6.30 o 
 -11   4   1        8.86        8.21      4.21 o 
 -10   4   1       73.21       66.95      6.37 o 
  -9   4   1      273.51      250.68     10.46 o 
  -8   4   1       60.92       56.89      4.42 o 
  -7   4   1      128.83      126.54      5.35 o 
  -6   4   1      305.99      302.40      9.81 o 
  -5   4   1        9.95        4.58      2.20 o 
  -4   4   1       92.40      102.88      3.65 o 
  -3   4   1       49.63       45.85      3.63 o 
  -2   4   1       32.68       36.59      3.88 o 
  -1   4   1        5.82        2.22      2.51 o 
   0   4   1       50.39       49.93      3.99 o 
   1   4   1      313.08      308.70      9.21 o 
   2   4   1       93.13       78.89      3.73 o 
   3   4   1       37.35       35.70      4.30 o 
   4   4   1      108.03      104.23      4.44 o 
   5   4   1       60.56       68.44      3.77 o 
   6   4   1      329.22      327.98     12.12 o 
   8   4   1      118.46      113.16      9.10 o 
   9   4   1       73.26       77.07      5.75 o 
  10   4   1        4.87        1.92      3.26 o 
  11   4   1        0.10        6.50      4.27 o 
  12   4   1       23.94       24.89      5.69 o 
  13   4   1      128.68      114.71     11.44 o 
  14   4   1        4.57        3.37      5.45 o 
 -13   5   1        1.12       -0.45      6.45 o 
 -12   5   1        4.88        2.20      5.09 o 
 -11   5   1       10.78       16.11     11.78 o 
 -10   5   1        5.18        1.38      4.23 o 
  -9   5   1        5.81        9.35      3.83 o 
  -8   5   1        0.05       -1.81      3.49 o 
  -7   5   1       17.33       26.17      4.27 o 
  -6   5   1       54.38       58.91      5.98 o 
  -5   5   1       14.23       14.74      3.16 o 
  -4   5   1       19.71       20.25      3.22 o 
  -3   5   1        0.00        0.73      3.34 o 
  -2   5   1        0.38       -1.53      2.48 o 
  -1   5   1       28.59       21.21      4.15 o 
   0   5   1        5.60        0.08      2.52 o 
   1   5   1       22.59       25.02      5.32 o 
   2   5   1       21.61       28.52      4.38 o 
   3   5   1       41.51       35.97      4.12 o 
   4   5   1        0.81       -1.22      2.37 o 
   5   5   1        0.03        0.85      2.83 o 
   6   5   1       45.23       56.44      5.18 o 
   7   5   1       18.46       12.79      7.78 o 
   8   5   1        3.60        3.70      3.15 o 
   9   5   1        0.12       -1.03      4.02 o 
  10   5   1       22.31       10.08      4.66 o 
  11   5   1        1.81        3.72      4.92 o 
  12   5   1       51.33       71.27     10.18 o 
 -10   6   1        4.30        1.45      5.26 o 
  -9   6   1        1.80       -1.26      5.75 o 
  -8   6   1        1.15        2.29      4.31 o 
  -7   6   1        5.02        5.44      4.27 o 
  -6   6   1        0.54        0.26      5.82 o 
  -5   6   1        0.77        3.44      4.04 o 
  -4   6   1       28.12       27.46      5.10 o 
  -3   6   1      165.49      171.91     13.09 o 
  -2   6   1       39.87       54.41     14.86 o 
  -1   6   1        0.03        4.58      3.59 o 
   0   6   1       12.16        9.41      4.74 o 
   1   6   1       10.88       10.96      4.65 o 
   2   6   1       64.56       61.43      8.98 o 
   3   6   1       93.45       91.87      6.54 o 
   4   6   1      166.82      168.67      7.13 o 
   5   6   1        8.53        9.07      3.61 o 
   6   6   1       85.15       90.09      6.45 o 
   7   6   1        0.60       -1.12      3.87 o 
   8   6   1       19.69       25.58     11.38 o 
   9   6   1        5.02        5.86      4.93 o 
  10   6   1        1.47        0.19      5.75 o 
  -6   7   1        1.04        0.39      5.34 o 
  -5   7   1        2.64        1.43      7.81 o 
  -4   7   1       26.20       44.51      9.76 o 
  -3   7   1        1.05        4.70      7.56 o 
  -2   7   1       20.26       32.57      9.70 o 
  -1   7   1        5.47       -6.49      8.48 o 
   0   7   1        0.26        0.32      8.37 o 
   1   7   1       85.98      106.03      8.38 o 
   2   7   1      150.99      164.49      9.72 o 
   3   7   1       15.23       19.25      7.92 o 
   4   7   1       40.80       65.75     10.35 o 
   5   7   1        3.19        4.71      7.27 o 
   6   7   1       20.68       24.46      8.44 o 
 -16   0   2      267.51      280.58     12.60 o 
 -14   0   2      569.41      564.68     20.25 o 
 -12   0   2       36.93       39.30      3.90 o 
 -10   0   2      137.69      105.65      6.03 o 
  -8   0   2       32.83        9.99      2.44 o 
  -6   0   2        0.09        1.14      1.23 o 
  -4   0   2       16.30       15.72      3.55 o 
  -2   0   2     6960.60     7177.52    169.62 o 
   2   0   2      597.56      720.70     31.67 o 
   4   0   2      847.84      741.91     22.94 o 
   6   0   2       62.45       37.98      7.31 o 
   8   0   2      756.77      832.85     35.96 o 
  10   0   2      139.45      182.92     13.08 o 
  12   0   2      107.42      136.60      7.57 o 
  14   0   2      113.54      146.25     12.32 o 
  16   0   2       10.36       11.80      8.46 o 
 -17   1   2       16.39       12.62      6.94 o 
 -16   1   2        1.64        6.12      9.06 o 
 -15   1   2       18.10       11.40      6.66 o 
 -14   1   2        1.31        0.06      2.99 o 
 -13   1   2        2.45        0.03      2.56 o 
 -12   1   2        0.59       -1.39      1.93 o 
 -11   1   2       29.51       30.15      3.03 o 
 -10   1   2        1.86       -0.17      1.42 o 
  -9   1   2       53.65       51.28      2.30 o 
  -8   1   2        0.95        2.31      1.12 o 
  -7   1   2      368.54      359.05      6.94 o 
  -6   1   2       67.15       60.90      2.27 o 
  -5   1   2      399.24      394.82      7.22 o 
  -4   1   2      697.13      777.60     13.47 o 
  -3   1   2       19.38       15.80      0.93 o 
  -2   1   2     1161.03     1327.61     27.99 o 
  -1   1   2     5953.33     6480.71    134.17 o 
   0   1   2        5.29        9.17      0.90 o 
   1   1   2     1395.94     1434.01     34.30 o 
   2   1   2     3718.56     3994.45    160.00 o 
   3   1   2     1084.89     1117.00     48.07 o 
   4   1   2     1461.36     1440.56     35.58 o 
   5   1   2     1074.54     1096.73     33.00 o 
   6   1   2      184.00      186.65     10.34 o 
   7   1   2        6.42       10.81      2.04 o 
   8   1   2      183.26      202.56     20.07 o 
   9   1   2        2.63        0.33      2.11 o 
  10   1   2       29.90       31.85      6.20 o 
  11   1   2      102.24       90.61      7.01 o 
  12   1   2        4.71        2.58      3.00 o 
  13   1   2       84.70       78.43      5.19 o 
  14   1   2       77.40       80.32      5.77 o 
  15   1   2        6.53        2.12      3.96 o 
  16   1   2       10.26       10.76      4.81 o 
 -16   2   2        2.84       -1.49      7.29 o 
 -15   2   2        2.55        3.43      5.46 o 
 -14   2   2        7.89       14.55      5.60 o 
 -13   2   2       51.30       51.11     11.56 o 
 -12   2   2        9.43        6.49      2.68 o 
 -11   2   2       20.15        8.72      2.40 o 
 -10   2   2       49.29       50.99      3.22 o 
  -9   2   2       22.55       26.68      2.55 o 
  -8   2   2       31.06       27.41      1.96 o 
  -7   2   2       20.81       17.87      1.72 o 
  -6   2   2       50.60       47.73      1.95 o 
  -5   2   2      132.47      120.53      3.14 o 
  -4   2   2      116.22      133.11      3.32 o 
  -3   2   2      588.38      598.57     13.24 o 
  -2   2   2      619.50      696.40     15.21 o 
  -1   2   2      164.69      153.43      4.72 o 
   0   2   2      181.32      198.95      4.85 o 
   1   2   2      266.62      294.11      7.92 o 
   2   2   2       30.31       41.51      3.65 o 
   3   2   2      101.64      107.13      3.72 o 
   4   2   2      682.29      766.62     19.57 o 
   5   2   2     3771.38     4062.52     98.22 o 
   6   2   2       14.54       12.28      2.10 o 
   7   2   2     1037.09     1119.66     28.79 o 
   8   2   2       60.58       60.26      3.75 o 
   9   2   2       89.95       76.05      5.34 o 
  10   2   2      605.15      532.98     25.14 o 
  11   2   2      207.65      209.68     20.59 o 
  12   2   2       11.59       12.23      4.58 o 
  13   2   2      179.23      180.20      8.24 o 
  14   2   2       52.27       70.27      8.64 o 
  15   2   2       22.84       10.73      4.95 o 
  16   2   2        4.15        3.18      5.54 o 
 -16   3   2        0.10        4.32     15.03 o 
 -15   3   2        0.88       -5.44      6.02 o 
 -14   3   2       60.27       49.14      8.77 o 
 -13   3   2        2.70       10.13      4.81 o 
 -12   3   2       52.27       61.63      6.44 o 
 -11   3   2       48.40       51.51      5.83 o 
 -10   3   2      693.05      701.61     19.41 o 
  -9   3   2      121.37      133.50      5.17 o 
  -8   3   2     3843.76     3602.39     87.08 o 
  -7   3   2        1.05        1.44      1.70 o 
  -6   3   2       14.46       14.10      1.63 o 
  -5   3   2      396.94      415.84      8.83 o 
  -4   3   2      809.69      893.13     19.46 o 
  -3   3   2      301.66      334.62      8.16 o 
  -2   3   2      593.08      641.00     16.73 o 
  -1   3   2        0.01        0.09      2.48 o 
   0   3   2       50.54       49.78      2.49 o 
   1   3   2       11.67       11.96      1.84 o 
   2   3   2       10.97        8.06      1.61 o 
   3   3   2      161.82      167.91      5.56 o 
   4   3   2       38.03       30.65      1.80 o 
   5   3   2        2.14        0.45      1.73 o 
   6   3   2      256.04      256.10      8.08 o 
   7   3   2      107.10      100.47      4.61 o 
   8   3   2       36.13       37.44      3.43 o 
   9   3   2        0.84       -0.33      2.51 o 
  10   3   2        8.76        9.30      3.08 o 
  11   3   2       33.05       23.49      3.79 o 
  12   3   2        5.02        2.28      3.57 o 
  13   3   2        8.11        9.30      4.31 o 
  14   3   2        4.63        0.55      4.41 o 
  15   3   2        0.00        2.45      8.75 o 
 -14   4   2        1.53       -2.65      8.22 o 
 -13   4   2        0.03       -0.13      5.28 o 
 -12   4   2       34.28       26.33      5.99 o 
 -11   4   2        5.15        0.77      3.89 o 
 -10   4   2       47.34       43.27      5.20 o 
  -9   4   2       66.89       66.75      8.30 o 
  -8   4   2       40.45       36.78      4.38 o 
  -7   4   2       85.49       75.57      4.95 o 
  -6   4   2      253.97      253.61      9.46 o 
  -5   4   2      143.19      164.86      5.03 o 
  -4   4   2      100.14      118.79      4.59 o 
  -3   4   2        1.60        1.02      1.89 o 
  -2   4   2       66.71       57.42      3.12 o 
  -1   4   2      186.55      204.00      8.54 o 
   1   4   2      184.62      193.32      6.36 o 
   2   4   2        0.81        2.57      1.74 o 
   3   4   2       66.27       72.42      3.53 o 
   4   4   2       86.16      101.18      4.44 o 
   5   4   2       60.40       72.17      3.81 o 
   6   4   2        0.01        0.45      2.22 o 
   7   4   2       76.42       64.30      4.24 o 
   8   4   2      193.25      190.78      7.25 o 
   9   4   2        0.63        2.44      3.04 o 
  10   4   2        9.94       11.51      3.58 o 
  11   4   2        5.72        2.10      3.75 o 
  12   4   2       19.68       18.31      4.70 o 
  13   4   2       20.60       16.59      5.53 o 
  14   4   2        3.48        1.25      6.14 o 
 -13   5   2        2.25       -4.32      5.39 o 
 -12   5   2       22.37       27.68      6.31 o 
 -11   5   2       28.13       23.13      5.98 o 
 -10   5   2       38.37       49.41      5.83 o 
  -9   5   2        0.00       -0.47      3.79 o 
  -8   5   2       60.71       64.79      5.41 o 
  -7   5   2        8.34        5.28      3.64 o 
  -6   5   2       41.15       49.69      6.81 o 
  -5   5   2       12.53       12.64      4.19 o 
  -4   5   2       27.74       29.57      3.82 o 
  -3   5   2       89.59       85.71      3.83 o 
  -2   5   2      206.18      190.63      6.83 o 
  -1   5   2       83.04       71.44      5.35 o 
   0   5   2       31.92        8.17      9.74 o 
   1   5   2      128.21      126.09      5.26 o 
   2   5   2       40.09       52.03      7.70 o 
   3   5   2      160.13      152.53      5.94 o 
   4   5   2        4.54        3.59      2.43 o 
   5   5   2      166.19      146.63      6.05 o 
   6   5   2        0.12        3.15      4.42 o 
   7   5   2       95.62       76.32      5.61 o 
   8   5   2        4.07        4.35      4.12 o 
   9   5   2        0.47        2.78      3.63 o 
  10   5   2       31.99       36.88      6.04 o 
  11   5   2       34.98       37.98      6.26 o 
  12   5   2        2.28        1.54      5.75 o 
 -10   6   2        7.65        3.67      5.24 o 
  -9   6   2        9.12        9.20      6.58 o 
  -8   6   2        2.94       -3.36      4.57 o 
  -7   6   2        2.09       -1.29      4.39 o 
  -6   6   2        0.01       -0.31      4.22 o 
  -5   6   2       91.10      107.24     10.15 o 
  -4   6   2      141.83      160.32      8.61 o 
  -3   6   2      133.14      142.62     11.54 o 
  -2   6   2      421.50      465.55     24.87 o 
  -1   6   2       53.83       53.26      6.24 o 
   0   6   2       17.15       22.82      6.92 o 
   1   6   2      116.80      128.09      7.59 o 
   2   6   2       35.34       41.87      8.11 o 
   3   6   2      163.86      153.59      8.36 o 
   4   6   2       41.93       34.63     15.64 o 
   5   6   2        8.45        9.56      3.53 o 
   6   6   2        0.90        2.22      3.42 o 
   7   6   2        0.05       -4.05      4.05 o 
   8   6   2        0.22       -4.75      4.75 o 
   9   6   2       29.48       37.22      6.97 o 
  10   6   2        5.05        7.25      7.51 o 
  -6   7   2       13.47       29.34      6.63 o 
  -5   7   2        2.00        8.39      5.53 o 
  -4   7   2       13.63       15.50      8.71 o 
  -3   7   2        2.63       19.26      8.75 o 
  -1   7   2       80.05       90.62     12.89 o 
   0   7   2      186.14      201.89     16.49 o 
   1   7   2       91.90      114.07     14.40 o 
   2   7   2      220.46      236.79     11.82 o 
   3   7   2       11.84       17.75      5.84 o 
   4   7   2       20.43       31.76      8.29 o 
   5   7   2        0.09       -0.35      6.91 o 
   6   7   2        7.88        0.87      7.11 o 
 -17   0   3      257.91      262.79     17.27 o 
 -15   0   3      192.69      250.44     11.56 o 
 -13   0   3       12.66       13.78      6.03 o 
 -11   0   3       85.08       69.57      5.24 o 
  -7   0   3        0.04       -0.45      1.40 o 
  -5   0   3      114.48      135.92      7.38 o 
  -3   0   3     1090.86     1149.72     27.63 o 
  -1   0   3     2358.74     2483.65     73.29 o 
   1   0   3      163.93      197.27      9.14 o 
   3   0   3     1188.57     1566.78     67.73 o 
   5   0   3      207.04      206.48     11.75 o 
   7   0   3      298.41      295.42     21.35 o 
   9   0   3       48.24       74.43      7.97 o 
  11   0   3       38.74       69.79      9.10 o 
  13   0   3        9.41       10.87      6.89 o 
  15   0   3       36.21       36.61      9.39 o 
 -17   1   3       23.98       13.87     10.33 o 
 -16   1   3        9.38       -1.87      6.03 o 
 -15   1   3       76.08       93.10     21.05 o 
 -14   1   3        7.51        0.96      4.49 o 
 -13   1   3        7.60        7.71      2.46 o 
 -12   1   3        0.01       -0.05      1.94 o 
 -11   1   3        2.80        3.57      1.71 o 
 -10   1   3        0.22        1.77      1.39 o 
  -9   1   3       10.72       13.75      1.55 o 
  -8   1   3       53.20       45.59      1.96 o 
  -7   1   3      373.21      422.57      7.98 o 
  -6   1   3       29.15       36.26      1.48 o 
  -5   1   3        1.39        0.89      0.66 o 
  -4   1   3      741.01      842.16     14.57 o 
  -3   1   3      159.03      173.64      4.84 o 
  -2   1   3      937.73      966.10     23.66 o 
  -1   1   3     9159.50    10426.76    255.63 o 
   0   1   3     6932.89     7383.49    150.66 o 
   1   1   3     1325.02     1470.39     30.81 o 
   2   1   3     1226.42     1293.67     27.34 o 
   3   1   3      965.31      981.41     21.00 o 
   4   1   3      126.76      123.36      3.37 o 
   5   1   3     3284.85     3305.51     97.03 o 
   6   1   3      663.33      761.38     23.82 o 
   7   1   3       19.88       13.49      2.25 o 
   8   1   3      312.20      324.28     28.26 o 
   9   1   3        6.59       10.76      2.48 o 
  10   1   3       77.62       74.53      4.54 o 
  11   1   3      170.95      157.38      6.73 o 
  12   1   3      178.24      155.33      6.96 o 
  13   1   3      130.15      123.32      6.37 o 
  14   1   3       18.52       17.08      4.37 o 
  15   1   3        0.19        1.56      4.16 o 
  16   1   3        0.05       -3.14      5.94 o 
 -16   2   3        1.68       -2.12      6.26 o 
 -15   2   3        0.02       -0.55      4.49 o 
 -14   2   3        3.13        0.54      3.91 o 
 -13   2   3        4.93        8.26      3.77 o 
 -12   2   3       19.25       24.03      3.79 o 
 -11   2   3       17.09       14.98      3.26 o 
 -10   2   3        1.27        2.17      2.01 o 
  -9   2   3       35.70       36.91      2.37 o 
  -8   2   3       27.58       27.96      1.95 o 
  -7   2   3       74.46       79.57      2.64 o 
  -6   2   3        0.37       -0.99      1.02 o 
  -5   2   3      129.95      134.52      3.45 o 
  -4   2   3      220.72      201.73      4.64 o 
  -3   2   3      284.88      308.40      7.28 o 
  -2   2   3       22.60       21.29      1.08 o 
   0   2   3        1.69        3.40      0.79 o 
   1   2   3        1.68        0.83      0.78 o 
   2   2   3     2551.63     2886.61     60.08 o 
   3   2   3      339.36      366.13     10.00 o 
   4   2   3     3585.40     4101.25     99.14 o 
   5   2   3     1810.78     2042.82     50.39 o 
   6   2   3       93.73       91.02      4.08 o 
   7   2   3      207.15      192.41      6.71 o 
   8   2   3      240.97      232.60     11.75 o 
   9   2   3        5.55        6.00      2.52 o 
  10   2   3      219.11      206.34     18.24 o 
  11   2   3       18.90        7.97      3.38 o 
  12   2   3       68.03       61.87     10.91 o 
  13   2   3        5.99        3.82      3.64 o 
  14   2   3       82.78       79.52      6.77 o 
  15   2   3       66.82       51.37      6.29 o 
  16   2   3        9.86        9.52      5.54 o 
 -16   3   3        0.91        9.12      7.17 o 
 -15   3   3       18.22       23.61      6.95 o 
 -14   3   3        2.94        0.49      5.59 o 
 -13   3   3        6.36        8.76      5.17 o 
 -12   3   3       85.22       88.73      7.25 o 
 -11   3   3      693.81      700.62     19.69 o 
 -10   3   3       61.71       60.14      5.03 o 
  -9   3   3       10.10        6.94      2.63 o 
  -8   3   3       52.25       59.79      4.02 o 
  -7   3   3      159.88      151.98      4.21 o 
  -6   3   3      416.74      436.05     11.14 o 
  -5   3   3      580.42      641.57     13.03 o 
  -4   3   3      109.90      127.95      3.95 o 
  -3   3   3        3.60        3.14      1.29 o 
  -2   3   3       48.14       48.24      2.22 o 
  -1   3   3       11.47        8.39      3.12 o 
   0   3   3        7.39       10.80      1.49 o 
   1   3   3        2.42        5.82      1.41 o 
   2   3   3        0.38       -0.72      1.96 o 
   3   3   3        2.13       -0.51      1.37 o 
   4   3   3      406.58      413.31     11.55 o 
   5   3   3       19.44       20.77      3.04 o 
   6   3   3      269.95      282.26      8.82 o 
   7   3   3      100.10       92.87      4.64 o 
   8   3   3        3.02        1.16      2.45 o 
   9   3   3       55.88       56.48      4.62 o 
  10   3   3       18.76       14.80      3.42 o 
  11   3   3        0.24       -1.63      3.16 o 
  12   3   3        4.38        0.42      3.59 o 
  13   3   3        2.07       -2.21      3.94 o 
  14   3   3        2.02        2.17      4.86 o 
  15   3   3        0.55        3.43      7.11 o 
 -14   4   3        0.77        7.75      6.25 o 
 -13   4   3        3.30        0.65      5.42 o 
 -12   4   3        2.84       -4.46      4.46 o 
 -11   4   3       13.52        6.53      4.18 o 
 -10   4   3        2.28        1.59      3.66 o 
  -9   4   3      151.01      161.48      7.93 o 
  -8   4   3       17.32       12.59      3.44 o 
  -7   4   3      427.51      418.08     15.92 o 
  -6   4   3      369.64      351.47     13.11 o 
  -5   4   3       19.53       20.11      3.51 o 
  -4   4   3       10.78       10.41      1.99 o 
  -3   4   3       18.47       23.48      4.00 o 
  -2   4   3       94.26      107.64      3.64 o 
  -1   4   3        3.12        2.17      2.00 o 
   0   4   3        0.68        0.41      1.70 o 
   1   4   3      118.72      114.32      4.40 o 
   2   4   3        0.46       -0.91      1.74 o 
   3   4   3       67.43       62.83      3.40 o 
   4   4   3       19.27       20.31      3.86 o 
   5   4   3      247.46      245.09      8.47 o 
   6   4   3        0.07       -1.58      2.30 o 
   7   4   3      257.29      246.91      8.43 o 
   8   4   3        0.00        0.51      2.82 o 
   9   4   3       10.19        4.53      3.30 o 
  10   4   3       16.87        4.26      3.51 o 
  11   4   3        0.57       -5.75      6.11 o 
  12   4   3        1.12       -3.87      3.87 o 
  13   4   3        1.48       -3.30      4.73 o 
  14   4   3       69.73       96.72     27.21 o 
 -13   5   3        1.09        0.62      7.52 o 
 -12   5   3        0.03       -4.04      7.48 o 
 -11   5   3        0.07       -2.19      4.51 o 
 -10   5   3       24.21       28.16      5.55 o 
  -9   5   3        9.83        6.98      4.27 o 
  -8   5   3       66.58       74.84      6.21 o 
  -7   5   3        0.28        0.06      5.22 o 
  -6   5   3       39.27       37.52      4.76 o 
  -5   5   3       68.52       78.92      6.45 o 
  -4   5   3       65.80       79.72      6.64 o 
  -3   5   3      193.06      174.93      9.31 o 
  -2   5   3      103.92       93.77      4.57 o 
  -1   5   3      271.15      271.54     11.33 o 
   0   5   3        2.57       -0.36      3.17 o 
   1   5   3       30.26       39.32     13.06 o 
   2   5   3      219.16      198.75      7.01 o 
   3   5   3      263.54      254.05      8.44 o 
   4   5   3      285.93      269.58      8.91 o 
   5   5   3      313.62      281.20      9.33 o 
   6   5   3       50.56       54.83      4.48 o 
   7   5   3      132.53      131.63      6.09 o 
   8   5   3       23.64       34.30      6.35 o 
   9   5   3      140.51      130.80      6.59 o 
  10   5   3        0.33        1.44      4.14 o 
  11   5   3       91.58      107.59      9.15 o 
  12   5   3       73.47       66.88      8.25 o 
 -10   6   3        7.97       10.18      5.65 o 
  -9   6   3        0.10       -3.43      7.29 o 
  -8   6   3       17.56       28.38      5.89 o 
  -7   6   3       12.06       11.38      5.33 o 
  -6   6   3       47.45       50.49      7.22 o 
  -5   6   3      217.70      222.71     10.67 o 
  -4   6   3       55.57       78.55     16.54 o 
  -3   6   3       47.88       48.87      9.49 o 
  -2   6   3        3.83        3.48      7.13 o 
  -1   6   3       45.84       57.82      6.15 o 
   0   6   3       35.79       39.96      5.31 o 
   1   6   3       99.05      103.48      6.90 o 
   2   6   3       15.31       17.79      4.55 o 
   3   6   3       32.83       33.03      5.19 o 
   4   6   3        0.74       -3.25      4.16 o 
   5   6   3       12.73       13.02      8.56 o 
   6   6   3       17.32       14.31      4.97 o 
   7   6   3        0.13        2.83      3.90 o 
   8   6   3        6.66       10.20      6.85 o 
   9   6   3        3.73        4.75      7.13 o 
  10   6   3        9.40       12.73     10.05 o 
  -6   7   3        6.33       -1.42      5.59 o 
  -5   7   3        7.72        0.51      7.25 o 
  -4   7   3        0.05       -2.21      5.52 o 
  -3   7   3      182.06      223.05     11.69 o 
  -2   7   3        4.16        6.62      8.79 o 
  -1   7   3      388.98      422.29     25.52 o 
   0   7   3        7.73       11.16      9.03 o 
   1   7   3      159.48      194.19     16.11 o 
   2   7   3        1.28       -6.12      9.49 o 
   3   7   3       76.89       95.54     14.28 o 
   4   7   3        7.24        8.29      5.65 o 
   5   7   3       58.22       79.90     11.24 o 
   6   7   3        8.10        9.40      7.90 o 
 -16   0   4      182.72      216.15     14.44 o 
 -14   0   4        0.38       -1.00      4.38 o 
 -12   0   4      332.71      339.79     15.64 o 
 -10   0   4       67.08       68.18      8.70 o 
  -8   0   4      152.59      116.44      8.96 o 
  -6   0   4      145.39      161.06      5.03 o 
  -4   0   4        6.46       10.46      1.51 o 
  -2   0   4      781.46      868.22     26.08 o 
   0   0   4      689.97      713.45     21.49 o 
   2   0   4      574.08      679.70     20.67 o 
   4   0   4      383.52      527.41     24.77 o 
   6   0   4        0.15        0.89      2.78 o 
   8   0   4       44.75       55.56      7.16 o 
  10   0   4        0.54       -1.35      5.17 o 
  12   0   4        1.68       -0.72      5.86 o 
  14   0   4      102.94      101.35     10.44 o 
  16   0   4        0.22        1.67      8.48 o 
 -17   1   4       14.83       19.67      9.76 o 
 -16   1   4        7.51        0.82      6.29 o 
 -15   1   4       33.85       32.81      7.60 o 
 -14   1   4       10.07       13.30      3.96 o 
 -13   1   4       21.42       19.53      3.18 o 
 -12   1   4        2.40        0.16      2.12 o 
 -11   1   4        8.17        5.24      1.82 o 
 -10   1   4        0.00       -1.28      1.74 o 
  -9   1   4       25.56       15.09      1.65 o 
  -8   1   4       18.46        8.94      1.29 o 
  -7   1   4        5.90        6.49      1.06 o 
  -6   1   4       86.47       64.18      1.93 o 
  -5   1   4       31.12       27.72      1.21 o 
  -4   1   4        2.29        1.11      0.69 o 
  -3   1   4     7817.32     8694.34    177.62 o 
  -2   1   4     4721.79     4918.95    117.17 o 
  -1   1   4     1158.15     1275.93     31.01 o 
   0   1   4      768.68      821.03     20.21 o 
   1   1   4        0.47        0.23      0.63 o 
   2   1   4     2128.36     2283.90     54.49 o 
   3   1   4     1977.94     2174.48     51.95 o 
   4   1   4      192.79      191.00      9.97 o 
   5   1   4     1470.64     1719.51     72.98 o 
   6   1   4      662.00      650.18     23.86 o 
   7   1   4       73.33       60.46      3.72 o 
   8   1   4       41.98       44.02      3.66 o 
   9   1   4       68.14       70.95      7.11 o 
  10   1   4        0.09       -1.39      2.61 o 
  11   1   4       30.34       37.96      4.30 o 
  12   1   4      160.64      147.23      9.51 o 
  13   1   4      234.14      232.38      9.23 o 
  14   1   4        0.66        0.22      5.10 o 
  15   1   4        3.44        9.51      5.97 o 
  16   1   4        0.92        5.70      6.45 o 
 -16   2   4        4.65       15.74      8.98 o 
 -15   2   4        1.97        8.41      4.72 o 
 -14   2   4        2.74        5.25      4.03 o 
 -13   2   4        0.74        2.37      4.51 o 
 -12   2   4        0.24        2.09      4.09 o 
 -11   2   4       30.44       25.18      5.83 o 
 -10   2   4        0.06        0.05      2.33 o 
  -9   2   4      432.23      444.38      9.62 o 
  -8   2   4      175.63      164.26      4.35 o 
  -7   2   4        5.92        6.50      1.36 o 
  -6   2   4       35.42       24.83      2.66 o 
  -5   2   4       60.38       65.60      2.23 o 
  -4   2   4     1794.18     2045.03     43.18 o 
  -3   2   4     2606.40     3143.78     65.71 o 
  -2   2   4      576.86      673.48     14.81 o 
  -1   2   4      120.61      135.00      7.35 o 
   0   2   4      142.49      129.52      3.09 o 
   1   2   4       47.19       48.14      1.89 o 
   2   2   4     1452.38     1708.44     35.96 o 
   3   2   4      665.40      827.02     17.99 o 
   4   2   4       53.86       59.11      3.19 o 
   5   2   4      292.11      352.13     21.44 o 
   6   2   4      495.65      454.92     19.21 o 
   7   2   4      335.27      324.28     26.63 o 
   8   2   4      151.77      123.22      9.21 o 
   9   2   4       39.53       37.46      3.97 o 
  10   2   4       92.88       74.31      6.23 o 
  11   2   4      143.71      116.59      8.27 o 
  12   2   4      161.22      121.63      6.55 o 
  13   2   4       14.14       11.14      4.32 o 
  14   2   4        0.02       -4.27      4.27 o 
  15   2   4        0.00       -6.10      6.10 o 
 -16   3   4        7.74        3.34     15.50 o 
 -15   3   4        4.56       10.39      6.23 o 
 -14   3   4        0.21       -7.34      7.42 o 
 -13   3   4       36.59       26.46      4.89 o 
 -12   3   4      131.63      137.59      6.55 o 
 -11   3   4        7.83        4.12      3.18 o 
 -10   3   4      113.60      108.43      5.27 o 
  -9   3   4      178.77      175.44      7.66 o 
  -8   3   4       56.20       56.67      4.04 o 
  -7   3   4        0.49        1.72      1.65 o 
  -6   3   4       68.37       59.17      2.54 o 
  -5   3   4       14.13        6.93      1.47 o 
  -4   3   4        0.73        2.27      1.39 o 
  -3   3   4       15.69       12.30      1.86 o 
  -2   3   4        1.34        2.22      0.97 o 
  -1   3   4      127.10      126.42      3.31 o 
   0   3   4      492.51      532.44     12.02 o 
   1   3   4      330.05      336.76      8.01 o 
   2   3   4      116.86      112.55      4.11 o 
   3   3   4      977.66     1082.89     27.37 o 
   4   3   4      191.51      177.32      6.87 o 
   5   3   4      235.25      240.33      7.71 o 
   6   3   4      243.45      231.11      7.78 o 
   7   3   4        5.57        6.30      2.56 o 
   8   3   4       51.82       50.33      4.83 o 
   9   3   4        4.94        2.46      2.91 o 
  10   3   4        7.86        3.43      3.21 o 
  11   3   4        0.84       -1.68      3.27 o 
  12   3   4        8.72        8.70      4.18 o 
  13   3   4        2.70       -3.84      4.32 o 
  14   3   4        2.37        4.22      4.96 o 
  15   3   4        2.50       -2.30      5.43 o 
 -14   4   4       13.17       14.44      6.40 o 
 -13   4   4        5.50        5.62      7.14 o 
 -12   4   4        4.12        3.23      4.62 o 
 -11   4   4        0.28       -0.93      3.74 o 
 -10   4   4       74.84       69.26      5.00 o 
  -9   4   4      480.46      457.06     13.83 o 
  -8   4   4      215.02      217.93      7.88 o 
  -7   4   4       64.37       65.76      4.34 o 
  -6   4   4      144.76      154.94      5.64 o 
  -5   4   4        5.92        3.14      2.02 o 
  -4   4   4       12.60       11.79      2.36 o 
  -3   4   4       69.08       72.83      3.23 o 
  -2   4   4      206.76      225.14      7.29 o 
  -1   4   4        7.96       13.17      2.20 o 
   0   4   4      146.31      124.58      4.58 o 
   1   4   4        3.54        1.82      1.72 o 
   2   4   4       13.96       20.97      2.73 o 
   3   4   4       60.50       53.43      3.25 o 
   4   4   4       40.81       41.17      3.31 o 
   5   4   4       38.15       41.23      7.05 o 
   6   4   4        5.93       -1.31      2.32 o 
   7   4   4        9.04        4.55      2.76 o 
   8   4   4       77.61       66.58      4.79 o 
   9   4   4        1.74       -1.55      3.10 o 
  10   4   4        3.78        1.34      3.50 o 
  11   4   4       40.01       49.83      5.44 o 
  12   4   4       74.79       87.52      8.90 o 
  13   4   4        0.57       -4.78      4.78 o 
 -13   5   4       22.16       20.30      6.03 o 
 -12   5   4        5.27        3.64      7.03 o 
 -11   5   4      120.65      135.34      8.15 o 
 -10   5   4        8.82        3.86      5.19 o 
  -9   5   4       38.38       47.99      5.77 o 
  -8   5   4        1.87       -2.19      3.56 o 
  -7   5   4        7.10        0.76      3.66 o 
  -6   5   4       22.15       18.75      4.45 o 
  -5   5   4        0.18       -2.34      5.15 o 
  -4   5   4      202.10      190.67      7.10 o 
  -3   5   4      303.08      286.30     11.46 o 
  -2   5   4       15.08       14.98      7.05 o 
  -1   5   4        7.90        6.77      2.46 o 
   0   5   4       94.82       83.19      5.35 o 
   1   5   4       82.37       81.99      5.67 o 
   2   5   4      971.91      944.20     31.21 o 
   3   5   4      256.89      230.62      7.84 o 
   4   5   4      165.00      162.23     10.89 o 
   5   5   4        0.07        1.02      2.63 o 
   6   5   4      429.84      384.15     12.00 o 
   7   5   4      207.45      195.87      7.65 o 
   8   5   4        0.18       -1.06      3.53 o 
   9   5   4        2.81        0.49      3.84 o 
  10   5   4        2.05        1.37      4.10 o 
  11   5   4        8.91       10.56      4.89 o 
  12   5   4       80.00       63.27      8.34 o 
 -10   6   4        4.66        3.02      5.52 o 
  -9   6   4        2.37        5.23      8.45 o 
  -8   6   4        7.39        0.10      5.09 o 
  -7   6   4       35.58       45.09      6.31 o 
  -6   6   4        0.85        0.78      4.75 o 
  -5   6   4       99.91      122.26      8.38 o 
  -4   6   4        3.49        2.49      6.08 o 
  -3   6   4       20.11       18.67      9.31 o 
  -2   6   4        0.33       -1.84      3.89 o 
  -1   6   4       17.62       11.01      6.01 o 
   0   6   4       19.17       15.64      4.21 o 
   1   6   4        1.73       -2.34      6.99 o 
   2   6   4       19.21       15.95      7.01 o 
   3   6   4        5.85        7.37      5.40 o 
   4   6   4        0.67       -2.61      4.00 o 
   5   6   4       12.57       18.14      4.86 o 
   6   6   4        0.18       -0.42      4.46 o 
   7   6   4        4.04        9.64      5.24 o 
   8   6   4        0.12       -4.15      4.15 o 
   9   6   4       13.27       14.78      7.14 o 
  -6   7   4        6.21        1.33      7.80 o 
  -5   7   4        8.19        1.64      6.01 o 
  -4   7   4       47.65       84.15      8.75 o 
  -3   7   4        7.01        6.56      6.64 o 
  -2   7   4       35.73       45.34      7.73 o 
  -1   7   4        4.69       -8.57      8.57 o 
   0   7   4        9.15       10.54      8.91 o 
   1   7   4       29.55       26.26     10.36 o 
   2   7   4       14.73       10.16      9.25 o 
   3   7   4        5.87       -5.96      9.35 o 
   4   7   4       35.65       46.83     11.97 o 
   5   7   4        9.82       25.60     12.62 o 
 -15   0   5      149.34      195.34     13.59 o 
 -13   0   5       26.34       29.84      4.04 o 
 -11   0   5       24.75       17.75      7.07 o 
  -9   0   5        6.03        3.31      2.02 o 
  -7   0   5       51.27       47.40      2.83 o 
  -5   0   5      308.17      301.25      8.06 o 
  -3   0   5      212.11      171.45      6.05 o 
  -1   0   5     2020.38     2164.54     64.00 o 
   1   0   5     5196.94     5542.95    234.37 o 
   3   0   5      249.45      273.24      9.20 o 
   5   0   5      173.00      201.48     11.37 o 
   7   0   5       69.36       65.40      6.45 o 
   9   0   5      146.87      177.43     12.19 o 
  11   0   5       55.18       79.59      9.91 o 
  13   0   5       98.29      106.23     10.57 o 
  15   0   5       18.02       31.20      8.86 o 
 -17   1   5       33.88       40.71     10.51 o 
 -16   1   5        0.00       -1.77      7.15 o 
 -15   1   5       27.54       24.69      6.77 o 
 -14   1   5       22.47       20.89      4.45 o 
 -13   1   5       15.49       15.97      4.10 o 
 -12   1   5       30.84       34.05      3.43 o 
 -11   1   5       57.10       55.98      4.51 o 
 -10   1   5       45.18       42.61      2.75 o 
  -9   1   5       18.28       15.28      2.56 o 
  -8   1   5        9.77        4.60      1.19 o 
  -7   1   5      533.21      462.82     19.99 o 
  -5   1   5     1881.08     2033.39     37.57 o 
  -4   1   5     1636.35     1876.67     38.99 o 
  -3   1   5     3652.86     4026.18     82.60 o 
  -2   1   5      639.72      719.62     18.05 o 
  -1   1   5     1015.86     1108.23     23.54 o 
   0   1   5      957.25     1112.30     23.72 o 
   1   1   5      210.64      246.31      5.98 o 
   2   1   5     1621.89     1766.13     41.85 o 
   3   1   5      298.98      325.96      7.72 o 
   4   1   5      377.23      447.59     12.41 o 
   5   1   5     1013.30     1108.49     24.05 o 
   6   1   5      127.50      144.21      4.35 o 
   7   1   5       10.10        8.69      2.54 o 
   8   1   5       77.58       66.92      5.77 o 
   9   1   5      671.48      594.73     17.08 o 
  10   1   5     1072.23     1042.30     38.22 o 
  11   1   5        0.02       -1.37      2.87 o 
  12   1   5       51.07       60.21      6.65 o 
  13   1   5        8.16        9.79      5.14 o 
  14   1   5       14.15       11.85      5.64 o 
  15   1   5       17.92        6.68      6.13 o 
  16   1   5        1.62       -1.00      6.27 o 
 -16   2   5        6.81       -0.05      5.08 o 
 -15   2   5        1.31        4.99      4.65 o 
 -14   2   5        0.97       -1.47      4.03 o 
 -13   2   5        0.86        2.96      3.70 o 
 -12   2   5      236.49      232.08     10.55 o 
 -11   2   5      252.30      253.69      8.71 o 
 -10   2   5       15.47       14.05      2.45 o 
  -9   2   5      262.49      284.60      7.63 o 
  -8   2   5      186.48      192.82      5.58 o 
  -7   2   5      309.50      328.64      7.25 o 
  -6   2   5     1088.20     1273.42     24.45 o 
  -5   2   5     2051.02     2185.33     46.17 o 
  -4   2   5        3.34        2.43      1.00 o 
  -3   2   5     1702.55     1906.76     40.30 o 
  -2   2   5     2120.61     2419.22     50.81 o 
  -1   2   5     1411.44     1541.67     64.05 o 
   0   2   5       16.36       13.69      1.09 o 
   1   2   5      643.72      700.15     13.69 o 
   2   2   5      678.79      821.19     17.95 o 
   3   2   5     1283.79     1435.80     30.62 o 
   4   2   5     4381.44     4662.28    133.89 o 
   5   2   5      147.03      133.41      7.45 o 
   6   2   5      186.51      213.56     40.89 o 
   7   2   5      174.58      169.97     19.72 o 
   8   2   5       37.12       31.19      6.82 o 
   9   2   5        1.30        1.27      2.91 o 
  10   2   5       15.56       12.44      3.30 o 
  11   2   5        3.49        2.78      3.37 o 
  12   2   5      121.61      111.08      6.56 o 
  13   2   5        0.00        0.26      4.07 o 
  14   2   5        1.57        9.49      4.83 o 
  15   2   5       11.11       11.05      5.41 o 
 -15   3   5        2.20       -1.24      4.84 o 
 -14   3   5        5.07        0.46      4.29 o 
 -13   3   5        9.20        1.02      3.99 o 
 -12   3   5       17.10       11.25      3.83 o 
 -11   3   5       47.16       49.50      6.94 o 
 -10   3   5       33.12       34.84      3.83 o 
  -9   3   5       75.93       80.32      4.44 o 
  -8   3   5       64.47       61.60      3.21 o 
  -7   3   5       35.96       35.46      2.83 o 
  -6   3   5        0.35       -0.44      1.69 o 
  -5   3   5      320.77      340.80     10.85 o 
  -4   3   5      251.56      253.84      6.58 o 
  -3   3   5        1.09       -0.25      1.24 o 
  -2   3   5       61.61       58.42      1.99 o 
  -1   3   5        5.42        7.48      1.09 o 
   0   3   5      285.98      282.53      6.21 o 
   1   3   5        1.77        1.17      1.70 o 
   2   3   5      641.05      689.15     15.32 o 
   3   3   5        0.17       -1.51      1.51 o 
   4   3   5        0.38        1.47      1.81 o 
   5   3   5       13.17        9.22      3.79 o 
   6   3   5        5.84        5.95      2.31 o 
   7   3   5      122.05      109.86      5.19 o 
   8   3   5        0.27        0.91      2.55 o 
   9   3   5       21.33       18.43      5.64 o 
  10   3   5       10.19        2.91      3.94 o 
  11   3   5        1.59        1.09      3.55 o 
  12   3   5        6.30        0.41      4.30 o 
  13   3   5       63.59       73.83      9.99 o 
  14   3   5       16.89       17.64      5.19 o 
 -14   4   5        0.75       -1.27      5.99 o 
 -13   4   5        1.15        0.88      4.46 o 
 -12   4   5       73.26       90.67      9.87 o 
 -11   4   5      134.95      127.27      7.35 o 
 -10   4   5        7.14        6.70      3.17 o 
  -9   4   5      235.43      238.23      8.64 o 
  -8   4   5        3.96        3.53      2.86 o 
  -7   4   5       12.79       14.79      2.98 o 
  -6   4   5      176.25      179.03      5.74 o 
  -5   4   5      224.89      240.05      8.05 o 
  -4   4   5        1.70        2.98      2.23 o 
  -3   4   5      320.85      314.45      9.66 o 
  -2   4   5        1.75        0.37      1.62 o 
  -1   4   5       10.87        8.31      2.79 o 
   0   4   5      138.36      127.24      4.98 o 
   1   4   5       12.67       10.31      2.05 o 
   2   4   5       41.87       40.98      5.47 o 
   3   4   5       47.60       44.62      4.76 o 
   4   4   5      140.08      108.22      4.87 o 
   5   4   5       85.84       80.11      4.27 o 
   6   4   5        0.40       -0.43      2.43 o 
   7   4   5       25.62       21.43      3.23 o 
   8   4   5        2.66       -1.91      2.93 o 
   9   4   5       16.59       26.78      4.19 o 
  10   4   5        4.23        4.27      3.73 o 
  11   4   5        1.38       -1.51      4.08 o 
  12   4   5        1.55       -3.96      4.71 o 
  13   4   5        0.01        4.29      5.30 o 
 -12   5   5       25.35       21.27      6.16 o 
 -11   5   5       16.73       22.88      5.42 o 
 -10   5   5        0.65        1.88      4.57 o 
  -9   5   5        9.98       12.87      4.47 o 
  -8   5   5       10.21        9.81      4.03 o 
  -7   5   5      118.60      103.60      6.72 o 
  -6   5   5      197.78      206.97      9.80 o 
  -5   5   5       36.01       26.39      5.06 o 
  -4   5   5       45.85       39.31      6.31 o 
  -3   5   5      171.53      168.59      8.10 o 
  -2   5   5        4.92        3.26      7.60 o 
  -1   5   5      400.28      416.91     25.28 o 
   0   5   5      251.97      256.92      8.50 o 
   1   5   5        0.15       -0.14      3.15 o 
   2   5   5        0.13       -0.77      2.90 o 
   3   5   5        1.15        0.79      3.06 o 
   4   5   5      328.08      298.61     12.22 o 
   5   5   5        0.15        1.71      2.82 o 
   6   5   5       62.46       74.99      6.06 o 
   7   5   5       16.29       14.17      3.54 o 
   8   5   5        8.23        9.50      4.52 o 
   9   5   5       61.96       67.49      9.50 o 
  10   5   5       70.10       75.80     11.69 o 
  11   5   5       13.60       13.07      5.03 o 
 -10   6   5        4.43        1.27      5.59 o 
  -9   6   5        9.52        7.31      6.49 o 
  -8   6   5       45.00       63.00      7.24 o 
  -7   6   5        0.01        1.34      4.59 o 
  -6   6   5       31.37       42.65      6.17 o 
  -5   6   5        8.78       13.80      5.03 o 
  -4   6   5        9.45        5.48      4.86 o 
  -3   6   5        1.12       -3.25      7.11 o 
  -2   6   5       51.12       66.68     12.94 o 
  -1   6   5       15.38       22.08      4.75 o 
   0   6   5        0.69        0.16      3.91 o 
   1   6   5        0.01       -1.19      4.10 o 
   2   6   5       16.72       15.17      7.72 o 
   3   6   5        3.82        5.68      4.14 o 
   4   6   5        1.63       -2.14      4.16 o 
   5   6   5        0.97       -0.45      4.64 o 
   6   6   5        0.34        1.93      4.93 o 
   7   6   5        3.33        5.35      5.65 o 
   8   6   5        2.52        5.01      6.59 o 
   9   6   5        0.14       24.32     15.49 o 
  -5   7   5        0.09        0.48      7.44 o 
  -4   7   5        0.13       -0.63      9.18 o 
  -3   7   5        3.08       -1.82      7.25 o 
  -2   7   5        9.78        6.04      9.47 o 
  -1   7   5       19.78        8.76      9.26 o 
   0   7   5       12.30        9.62      5.42 o 
   1   7   5        0.75        3.06      5.86 o 
   2   7   5       12.35       20.38      6.01 o 
   3   7   5        9.06       -1.75      9.30 o 
   4   7   5        0.79        4.91      9.48 o 
 -14   0   6        3.33        3.51      9.50 o 
 -12   0   6        1.13        4.39      3.14 o 
 -10   0   6        4.98        3.11      2.60 o 
  -8   0   6      600.48      619.54     16.26 o 
  -6   0   6      467.50      452.07     11.82 o 
  -4   0   6     1272.02     1196.64     50.62 o 
  -2   0   6     4392.79     4635.97    136.08 o 
   0   0   6     1557.25     1718.21     51.13 o 
   4   0   6      344.38      329.43     11.09 o 
   6   0   6        8.43        5.17      2.14 o 
   8   0   6      334.04      309.53     17.29 o 
  10   0   6       82.10       85.07      8.70 o 
  12   0   6       25.52       33.30      7.68 o 
  14   0   6       18.71       16.52      8.06 o 
 -17   1   6       92.08       96.07     12.36 o 
 -16   1   6       43.71       29.26      7.97 o 
 -15   1   6        0.51       11.20      5.45 o 
 -14   1   6       17.95       17.86      8.38 o 
 -13   1   6       79.30       94.10      6.35 o 
 -12   1   6      119.03      119.70      6.02 o 
 -11   1   6      129.08      111.89     14.78 o 
 -10   1   6       74.58       66.64      3.06 o 
  -9   1   6        1.66       -0.73      1.42 o 
  -8   1   6       74.70       87.34      2.58 o 
  -7   1   6        6.47        3.82      1.07 o 
  -6   1   6      305.81      348.50      6.68 o 
  -5   1   6       54.76       61.73      2.42 o 
  -4   1   6      193.72      208.86      5.21 o 
  -3   1   6      194.91      196.06      5.88 o 
  -2   1   6       39.57       46.64      1.74 o 
  -1   1   6      390.67      428.91      9.65 o 
   0   1   6        6.99        8.23      2.19 o 
   1   1   6        5.29        4.19      1.01 o 
   2   1   6     2086.26     2405.28     57.83 o 
   3   1   6      208.08      256.84      7.23 o 
   4   1   6     1626.70     1909.66     40.57 o 
   5   1   6      333.75      341.10      9.81 o 
   6   1   6       48.56       45.62      6.48 o 
   7   1   6      675.32      659.37     23.05 o 
   8   1   6      361.55      401.33     15.55 o 
   9   1   6      142.27      143.43      7.90 o 
  10   1   6      274.35      334.20     14.16 o 
  11   1   6       80.13       87.32      7.98 o 
  12   1   6        0.03        1.45      4.66 o 
  13   1   6       10.10       19.29      5.72 o 
  14   1   6        5.82        6.04      8.24 o 
  15   1   6        0.76       -3.72      5.64 o 
 -16   2   6        1.77       -0.86      5.36 o 
 -15   2   6       10.71        6.43      4.81 o 
 -14   2   6       16.74       15.09      6.15 o 
 -13   2   6        0.01       -2.60      3.73 o 
 -12   2   6       52.40       58.98      5.06 o 
 -11   2   6      447.47      467.67     13.81 o 
 -10   2   6      300.05      313.20      8.47 o 
  -9   2   6        6.88        7.23      1.93 o 
  -8   2   6      130.24      157.69      4.97 o 
  -7   2   6       86.77       88.34      3.49 o 
  -6   2   6      880.22      988.87     21.64 o 
  -5   2   6     2966.06     3245.28     78.43 o 
  -4   2   6     1540.10     1690.09     41.53 o 
  -3   2   6       44.93       43.90      3.43 o 
  -2   2   6     4605.81     5099.69    106.14 o 
   0   2   6        7.64       10.31      2.22 o 
   1   2   6     1769.80     1964.10     36.89 o 
   2   2   6      836.68      836.63     16.35 o 
   3   2   6       17.57       13.07      2.16 o 
   4   2   6     1082.31     1080.14     26.67 o 
   5   2   6      336.55      361.42     15.92 o 
   6   2   6       25.45       23.24      3.07 o 
   7   2   6      125.71      109.62      8.09 o 
   8   2   6        1.30        1.84      2.63 o 
   9   2   6       42.28       34.70      5.78 o 
  10   2   6        0.99        0.41      3.16 o 
  11   2   6       30.66       28.70      4.47 o 
  12   2   6        3.27       -1.41      3.79 o 
  13   2   6        0.40        3.53      4.47 o 
  14   2   6        5.79        4.02      6.86 o 
  15   2   6        6.60        3.61      6.97 o 
 -15   3   6        2.16       -0.60      5.25 o 
 -14   3   6        9.83       12.79      4.87 o 
 -13   3   6       20.98       11.01      4.36 o 
 -12   3   6        1.86        3.91      3.43 o 
 -11   3   6       63.55       64.48      4.73 o 
 -10   3   6        8.90        4.18      2.77 o 
  -9   3   6        6.18        7.87      2.20 o 
  -8   3   6       88.35       86.09      3.75 o 
  -7   3   6        5.64        5.96      2.03 o 
  -6   3   6      183.72      199.98      6.83 o 
  -5   3   6        8.43        9.78      2.21 o 
  -4   3   6      213.49      197.26      6.64 o 
  -3   3   6        0.01       -0.57      1.26 o 
  -2   3   6       62.48       47.39      2.32 o 
  -1   3   6      253.46      270.22      5.96 o 
   0   3   6      178.27      166.69      4.13 o 
   1   3   6       27.42       21.41      1.58 o 
   2   3   6        2.32        4.13      1.40 o 
   3   3   6        0.05       -1.34      1.70 o 
   4   3   6       33.66       41.79      3.70 o 
   5   3   6        2.23        5.43      2.27 o 
   6   3   6       85.49       88.31      4.75 o 
   7   3   6        0.66        0.42      2.66 o 
   8   3   6        2.28       -0.45      2.89 o 
   9   3   6        1.20        1.54      3.19 o 
  10   3   6        2.61        5.90      3.40 o 
  11   3   6       16.30       16.75      4.21 o 
  12   3   6        1.01       -3.96      5.09 o 
  13   3   6        0.34        6.18      4.45 o 
  14   3   6       14.13       11.99      5.50 o 
 -14   4   6        0.00       -3.37      4.99 o 
 -13   4   6        1.49        2.66      4.43 o 
 -12   4   6        3.98        3.06      3.96 o 
 -11   4   6       20.71       16.63      4.68 o 
 -10   4   6       12.20       15.42      3.61 o 
  -9   4   6        5.55        3.25      3.20 o 
  -8   4   6       10.67        6.22      3.05 o 
  -7   4   6       20.35       21.84      3.34 o 
  -6   4   6       41.49       48.00      4.10 o 
  -5   4   6        0.41       -2.21      2.21 o 
  -4   4   6      166.09      167.17      6.27 o 
  -3   4   6        2.62        3.32      2.35 o 
  -1   4   6       66.95       72.26      3.15 o 
   0   4   6       13.78       12.37      2.49 o 
   1   4   6      106.69       92.50      4.20 o 
   2   4   6      480.08      439.93     12.43 o 
   3   4   6        2.47        0.77      2.09 o 
   4   4   6      219.81      190.93      6.82 o 
   5   4   6      322.16      278.85      9.16 o 
   6   4   6        1.55        5.67      2.84 o 
   7   4   6        4.18        8.97      3.12 o 
   8   4   6       52.20       49.83      8.27 o 
   9   4   6        0.32       -3.50      3.50 o 
  10   4   6        3.38        0.59      3.88 o 
  11   4   6        1.24       -1.10      4.27 o 
  12   4   6        8.71        8.05      4.77 o 
  13   4   6       29.03       26.69      6.11 o 
 -12   5   6       27.47       23.16      6.12 o 
 -11   5   6       47.22       74.04      7.58 o 
 -10   5   6       24.50       16.19      4.93 o 
  -9   5   6        0.94        3.52      4.54 o 
  -8   5   6       15.78       16.11      4.03 o 
  -7   5   6       25.07       33.94      4.46 o 
  -6   5   6      235.10      222.17      8.47 o 
  -5   5   6       16.54       12.26      3.80 o 
  -4   5   6      108.31      116.89      6.73 o 
  -3   5   6        6.87        6.99      3.45 o 
  -2   5   6        6.60       11.03      5.62 o 
  -1   5   6      140.19      150.14      7.77 o 
   0   5   6      229.99      215.08     14.09 o 
   1   5   6      249.47      225.31     14.34 o 
   2   5   6      103.53       91.09      5.74 o 
   3   5   6      135.80      111.97     11.11 o 
   4   5   6       91.87       90.18      6.11 o 
   5   5   6        2.57        1.86      5.89 o 
   6   5   6        9.61        4.16      3.30 o 
   7   5   6        2.49       -2.12      3.31 o 
   8   5   6        0.26        1.02      4.51 o 
   9   5   6       14.90       15.19      4.37 o 
  10   5   6        5.20        1.15      4.67 o 
  11   5   6        1.09        7.01      5.36 o 
 -10   6   6        1.25       -0.51      5.87 o 
  -9   6   6        2.10       10.70      5.36 o 
  -8   6   6        0.01       -3.63      5.05 o 
  -7   6   6        0.31        3.90      5.25 o 
  -6   6   6        0.01        0.29      5.08 o 
  -5   6   6       53.23       54.06      9.65 o 
  -4   6   6        6.68        9.43      7.55 o 
  -3   6   6       17.79       16.70      4.62 o 
  -2   6   6        0.79        4.46      4.49 o 
  -1   6   6        0.29       -1.22      4.14 o 
   0   6   6        2.55        3.12      4.19 o 
   1   6   6       16.78       18.34     13.17 o 
   2   6   6        0.92       -3.83      3.83 o 
   3   6   6       16.33        7.36      7.71 o 
   4   6   6        2.52       -5.05      7.59 o 
   5   6   6       80.34       89.92     21.21 o 
   6   6   6       15.36       20.73      6.11 o 
   7   6   6        0.76        8.41      6.18 o 
   8   6   6        8.35        2.14     10.76 o 
  -5   7   6        6.84       11.76      6.52 o 
  -4   7   6        0.72       -2.18      6.48 o 
  -3   7   6        0.01       -1.24      6.44 o 
  -2   7   6        0.04        8.82      9.51 o 
  -1   7   6        3.00        9.31      9.36 o 
   0   7   6        0.86       -0.21      5.50 o 
   1   7   6        0.79       -0.80      5.65 o 
   2   7   6        0.18        6.85      7.52 o 
   3   7   6        0.34        7.45      6.26 o 
 -13   0   7       22.50       19.26      4.25 o 
 -11   0   7        1.70        3.39      3.14 o 
  -9   0   7       22.70       21.53      3.43 o 
  -7   0   7       55.63       43.80      3.87 o 
  -5   0   7       96.31       85.73      3.85 o 
  -3   0   7      616.93      729.39     22.55 o 
  -1   0   7       21.29       20.81      3.80 o 
   1   0   7        0.98        3.11      1.49 o 
   3   0   7      103.62      105.52      4.64 o 
   5   0   7     1159.51     1320.48     40.31 o 
   7   0   7       19.35       19.11      2.89 o 
   9   0   7     1446.83     1613.83     73.00 o 
  13   0   7       59.37       80.95     11.56 o 
  15   0   7       50.68       52.58     11.01 o 
 -16   1   7        8.26       15.43      5.93 o 
 -15   1   7       10.33       11.48     10.71 o 
 -14   1   7       81.03       90.55      7.07 o 
 -13   1   7       39.52       46.25      4.53 o 
 -12   1   7       17.67       20.65      3.05 o 
 -11   1   7        4.19        0.15      2.32 o 
 -10   1   7       69.36       72.27      3.79 o 
  -9   1   7      131.07      139.76      4.92 o 
  -8   1   7        4.91        4.69      1.41 o 
  -7   1   7        1.16        0.39      1.23 o 
  -6   1   7      406.74      432.40      8.96 o 
  -5   1   7      302.58      283.41      7.10 o 
  -4   1   7     4409.07     4890.73    117.05 o 
  -3   1   7      335.30      424.10     11.40 o 
  -2   1   7       34.11       33.38      1.54 o 
  -1   1   7        0.82        0.78      0.91 o 
   0   1   7        2.27        0.23      0.87 o 
   1   1   7      521.34      599.63     13.36 o 
   2   1   7      238.18      302.22      7.70 o 
   3   1   7      158.49      158.22      5.23 o 
   4   1   7        5.06        1.94      1.19 o 
   5   1   7      430.46      469.07     12.92 o 
   6   1   7        0.01        0.21      2.55 o 
   7   1   7     1124.76     1335.46     43.17 o 
   8   1   7      150.65      149.86     10.66 o 
   9   1   7      187.78      247.57     18.79 o 
  10   1   7      182.03      192.04     11.61 o 
  11   1   7        4.75        3.56      4.36 o 
  12   1   7        1.86        8.19      5.03 o 
  13   1   7       11.67       18.09      6.49 o 
  14   1   7       25.52       20.85      6.18 o 
  15   1   7        2.34       -1.46      7.09 o 
 -16   2   7        4.92        7.20      6.42 o 
 -15   2   7       10.58        9.16      5.42 o 
 -14   2   7      104.89      105.47      6.85 o 
 -13   2   7      127.53      140.14      6.81 o 
 -12   2   7      101.42       98.71      5.47 o 
 -11   2   7      112.20       90.60      4.40 o 
 -10   2   7      198.64      204.34      7.33 o 
  -9   2   7       14.68       12.75      3.78 o 
  -8   2   7      429.95      487.57     11.80 o 
  -7   2   7       39.28       52.74      2.92 o 
  -6   2   7      113.42      119.79      4.75 o 
  -5   2   7      772.99      773.77     20.13 o 
  -4   2   7      375.57      371.57     10.51 o 
  -3   2   7       20.37       11.99      2.15 o 
  -2   2   7       46.61       47.38      4.36 o 
  -1   2   7      873.30      885.81     41.71 o 
   0   2   7       21.84       22.96      2.00 o 
   1   2   7     1016.89     1022.03     25.59 o 
   2   2   7      985.69     1035.01     31.69 o 
   3   2   7      300.74      315.88      7.68 o 
   4   2   7       24.18       20.50      2.17 o 
   5   2   7      133.87      124.45      8.57 o 
   6   2   7       17.25       20.65      2.96 o 
   7   2   7       45.55       59.69      5.11 o 
   8   2   7        0.65        4.33      2.80 o 
   9   2   7       19.94       19.53      3.77 o 
  10   2   7        7.60        3.09      3.27 o 
  11   2   7       45.08       44.78      4.88 o 
  12   2   7       70.94       67.29      8.61 o 
  13   2   7        1.35       -5.44      5.94 o 
  14   2   7        0.65       -2.78      6.60 o 
 -15   3   7        0.05       -5.20      5.20 o 
 -14   3   7       15.13       11.71      5.59 o 
 -13   3   7        0.67       -0.85      3.92 o 
 -12   3   7        0.41       -0.51      3.37 o 
 -11   3   7        6.69        6.00      3.32 o 
 -10   3   7       29.26       25.26      3.64 o 
  -9   3   7       84.42       93.94      4.10 o 
  -8   3   7       24.27       21.14      4.85 o 
  -7   3   7      217.16      227.77      6.66 o 
  -6   3   7       15.21       12.67      3.93 o 
  -5   3   7       42.41       39.71      3.26 o 
  -4   3   7        5.03        3.68      1.87 o 
  -3   3   7      127.10      117.41      4.74 o 
  -2   3   7       44.41       51.46      4.19 o 
  -1   3   7        0.12       -1.46      1.46 o 
   0   3   7      114.13      130.29      3.62 o 
   1   3   7       74.80       64.18      2.49 o 
   2   3   7       15.94       19.21      2.46 o 
   3   3   7       19.20       29.60      3.66 o 
   4   3   7      104.61       93.78      4.60 o 
   5   3   7      168.75      143.66      7.46 o 
   6   3   7      155.10      153.41      9.55 o 
   7   3   7        4.43        3.27      2.89 o 
   8   3   7        4.50        4.19      3.04 o 
   9   3   7        0.22        3.20      3.45 o 
  10   3   7        3.92        0.46      3.44 o 
  11   3   7       64.21       73.24      7.75 o 
  12   3   7        7.10       14.92      4.81 o 
  13   3   7       25.69       22.42      5.61 o 
  14   3   7        1.11       -1.44      5.27 o 
 -14   4   7        5.06        2.10      5.03 o 
 -13   4   7       44.88       58.85      6.08 o 
 -12   4   7        3.47        0.50      4.08 o 
 -11   4   7       29.33       33.15      4.60 o 
 -10   4   7       13.06       10.74      3.63 o 
  -9   4   7       67.61       66.51      5.15 o 
  -8   4   7        5.84        4.51      3.03 o 
  -7   4   7        0.32       -0.46      2.30 o 
  -6   4   7        2.25        1.89      2.65 o 
  -5   4   7       69.14       59.03      3.80 o 
  -4   4   7      172.35      147.61      5.91 o 
  -3   4   7       18.98       11.81      2.61 o 
  -2   4   7        0.63       -1.57      1.99 o 
  -1   4   7      521.40      488.20     13.93 o 
   0   4   7      125.91      116.87      5.13 o 
   1   4   7     1052.32     1055.64     32.78 o 
   2   4   7     1865.21     1834.27     46.43 o 
   3   4   7       24.52       23.69      4.06 o 
   4   4   7       57.92       55.01      4.20 o 
   5   4   7      133.24      112.70      5.44 o 
   6   4   7        7.02        6.31      3.13 o 
   7   4   7       37.78       19.23      3.81 o 
   8   4   7        0.67        4.70      3.62 o 
   9   4   7        2.60        1.95      3.81 o 
  10   4   7        0.16        4.63      4.09 o 
  11   4   7        0.22        6.06      4.63 o 
  12   4   7        6.56        1.92      5.10 o 
 -12   5   7        9.59       11.92      8.56 o 
 -11   5   7        0.69        6.84      4.58 o 
 -10   5   7       69.57       81.20      6.58 o 
  -9   5   7      152.78      165.76      7.68 o 
  -8   5   7        0.18        0.45      5.49 o 
  -7   5   7        0.38        0.68      3.48 o 
  -6   5   7       86.23       84.94      5.78 o 
  -5   5   7       69.86       74.83      5.09 o 
  -4   5   7      341.00      348.35     11.16 o 
  -3   5   7       64.24       61.51      5.37 o 
  -2   5   7      140.55      147.88      7.77 o 
  -1   5   7       72.80       62.51      7.21 o 
   0   5   7      208.58      203.08      9.50 o 
   1   5   7        8.07        9.88      3.64 o 
   2   5   7       19.09        9.16      3.60 o 
   3   5   7        1.63        0.32      2.84 o 
   4   5   7      148.70      137.01      7.81 o 
   5   5   7       12.63        3.05      4.66 o 
   6   5   7       32.58       32.47     13.25 o 
   7   5   7        0.06       -2.99      5.14 o 
   8   5   7       23.11       19.73      4.55 o 
   9   5   7       43.30       33.85      5.54 o 
  10   5   7       12.87       12.51      5.10 o 
  -9   6   7        7.00        9.60      5.63 o 
  -8   6   7        0.47        4.19      5.56 o 
  -7   6   7        5.58       10.06      6.17 o 
  -6   6   7        5.94        7.32      7.13 o 
  -5   6   7        6.33        3.20      5.24 o 
  -4   6   7       11.46       13.52      8.71 o 
  -3   6   7       55.02       52.54      6.18 o 
  -2   6   7       54.05       65.35      8.70 o 
  -1   6   7       53.33       67.97      7.01 o 
   0   6   7       59.46       69.53      7.09 o 
   1   6   7        0.02       -3.06      4.19 o 
   2   6   7      115.32      109.14      7.46 o 
   3   6   7        5.32       -1.57     11.85 o 
   4   6   7       14.23       11.12      8.55 o 
   5   6   7       37.10       20.50      9.06 o 
   6   6   7        7.88       -1.12      8.47 o 
   7   6   7        0.00       -0.59      6.85 o 
   8   6   7       19.81       21.15      8.46 o 
  -4   7   7        8.75       13.55      8.18 o 
  -3   7   7        0.64        4.00      9.73 o 
  -2   7   7        1.13       14.94      9.97 o 
  -1   7   7        0.00        4.41      5.64 o 
   0   7   7        0.30        1.71      5.60 o 
   1   7   7        8.01        7.20      6.17 o 
   2   7   7        4.62        8.06      5.88 o 
 -14   0   8       20.85       22.10      7.43 o 
 -12   0   8       25.28       34.89      6.92 o 
 -10   0   8        0.08       -2.79      2.79 o 
  -8   0   8      121.91      135.88      4.88 o 
  -6   0   8      144.16      157.13      5.90 o 
  -4   0   8      154.74      189.45      7.08 o 
  -2   0   8        4.32        7.71      1.85 o 
   0   0   8       62.94       57.83      3.17 o 
   4   0   8       13.33       12.73      2.27 o 
   6   0   8     1290.04     1546.92     47.28 o 
   8   0   8     3083.91     3366.55    146.35 o 
  10   0   8      302.26      265.10     16.59 o 
  12   0   8       40.70       70.89     11.10 o 
  14   0   8      132.23      142.54     13.43 o 
 -16   1   8        8.00       15.10      9.25 o 
 -15   1   8       26.37       42.70      6.42 o 
 -14   1   8        0.04        0.70      4.55 o 
 -13   1   8       65.21       80.24      7.63 o 
 -12   1   8      246.05      247.83      8.71 o 
 -11   1   8        4.71        3.90      2.40 o 
 -10   1   8      126.55      107.62      4.23 o 
  -9   1   8        7.86        6.88      1.91 o 
  -8   1   8        0.47        1.03      1.67 o 
  -7   1   8     1133.59     1280.07     24.41 o 
  -6   1   8     1614.98     1777.75     37.40 o 
  -5   1   8       84.74       81.02      2.91 o 
  -4   1   8       57.13       71.86      3.29 o 
  -3   1   8      235.13      239.60      7.14 o 
  -2   1   8       16.85       15.52      1.62 o 
  -1   1   8       75.33       92.26      2.94 o 
   1   1   8       28.68       24.66      3.17 o 
   2   1   8        1.26       -1.04      1.11 o 
   3   1   8       18.46       16.46      3.63 o 
   4   1   8      229.65      234.70      7.85 o 
   5   1   8        0.76        0.02      1.39 o 
   7   1   8      189.22      195.99     13.57 o 
   8   1   8       78.32       66.15      6.42 o 
   9   1   8      109.38      114.31      6.74 o 
  10   1   8       31.46       25.62      5.34 o 
  11   1   8       89.86       90.91      7.07 o 
  12   1   8       41.01       38.78      6.60 o 
  13   1   8        8.32        6.81      5.07 o 
  14   1   8        3.68        0.94      6.03 o 
  15   1   8        2.71        0.43      6.51 o 
 -16   2   8        0.90       -6.22      6.22 o 
 -15   2   8        0.50        1.88      5.89 o 
 -14   2   8       38.66       50.06      6.87 o 
 -13   2   8       72.93       89.81      6.10 o 
 -12   2   8       28.78       33.71      4.14 o 
 -11   2   8        7.25        4.67      2.63 o 
 -10   2   8        3.50        2.39      2.18 o 
  -9   2   8       10.68        8.77      2.42 o 
  -8   2   8        0.00       -1.15      1.87 o 
  -7   2   8        8.24        6.42      1.90 o 
  -6   2   8      248.07      259.33      8.20 o 
  -5   2   8       45.08       54.18      3.28 o 
  -4   2   8        0.25        1.71      2.75 o 
  -3   2   8      138.86      167.24      5.73 o 
  -2   2   8       14.95       16.61      1.39 o 
  -1   2   8        0.44        0.86      1.21 o 
   0   2   8        6.61       12.25      2.07 o 
   1   2   8        0.03       -1.38      1.38 o 
   2   2   8        3.54       -0.38      1.40 o 
   3   2   8      275.49      264.64      7.09 o 
   4   2   8       22.43       15.21      2.74 o 
   5   2   8      174.60      198.94      7.32 o 
   6   2   8       20.81       19.28      3.15 o 
   7   2   8       10.85       10.81      4.26 o 
   8   2   8       74.50       79.25      7.09 o 
   9   2   8       73.96       77.26      7.95 o 
  10   2   8       57.12       59.24      7.38 o 
  11   2   8       10.35        4.70      5.35 o 
  12   2   8       10.75        8.84      6.31 o 
  13   2   8        5.54        5.48      6.46 o 
  14   2   8        0.00       -2.99      6.65 o 
 -15   3   8        3.54        2.45      5.89 o 
 -14   3   8        6.03        6.76      4.84 o 
 -13   3   8        8.52       12.74      4.23 o 
 -12   3   8        9.33        6.21      3.70 o 
 -11   3   8       33.32       36.10      4.23 o 
 -10   3   8       35.00       31.70      3.93 o 
  -9   3   8        3.29        3.27      2.46 o 
  -8   3   8        4.76        5.43      2.29 o 
  -7   3   8        0.33       -1.79      1.92 o 
  -6   3   8       16.16       13.89      2.66 o 
  -5   3   8       10.61       14.98      2.54 o 
  -4   3   8        0.02       -0.76      2.02 o 
  -3   3   8      316.82      344.86     10.32 o 
  -2   3   8        7.32        5.68      2.09 o 
  -1   3   8       78.34       70.32      3.77 o 
   0   3   8        0.07        1.97      1.79 o 
   1   3   8       19.14       10.46      1.96 o 
   2   3   8      178.96      202.54      9.30 o 
   3   3   8      113.18      117.60      6.67 o 
   4   3   8      527.60      508.18     14.17 o 
   5   3   8       81.56       65.08      4.26 o 
   6   3   8        5.97        5.54      2.91 o 
   7   3   8        8.57       10.60      3.38 o 
   8   3   8        4.00        1.18      3.20 o 
   9   3   8       13.55       28.69      4.42 o 
  10   3   8        0.54        3.10      3.88 o 
  11   3   8        6.94        1.46      4.32 o 
  12   3   8        9.81        8.33      5.02 o 
  13   3   8        1.82        1.97      7.44 o 
 -14   4   8        1.89       -4.90      5.07 o 
 -13   4   8        0.18       -2.42      4.42 o 
 -12   4   8        0.54       -0.08      4.25 o 
 -11   4   8       29.81       31.03      4.69 o 
 -10   4   8        1.39       -3.23      3.23 o 
  -9   4   8        7.96       10.58      5.97 o 
  -8   4   8        0.18        1.85      2.74 o 
  -7   4   8       34.14       23.17      3.55 o 
  -6   4   8       92.13       69.04      6.04 o 
  -5   4   8        6.00        0.37      2.57 o 
  -4   4   8       19.72       17.60      3.10 o 
  -3   4   8        8.66        5.11      2.78 o 
  -2   4   8       95.48       82.98      4.28 o 
  -1   4   8     1792.74     1785.35     44.68 o 
   0   4   8      783.76      764.43     20.50 o 
   1   4   8      245.86      230.46     12.09 o 
   2   4   8      216.85      191.31      7.23 o 
   3   4   8      111.39      115.70      5.69 o 
   4   4   8        6.84        6.52      2.40 o 
   5   4   8       48.88       44.01      4.66 o 
   6   4   8       31.78       32.95      4.21 o 
   7   4   8        0.38        0.47      3.52 o 
   8   4   8        0.02       -3.52      3.52 o 
   9   4   8        2.05        1.91      3.98 o 
  10   4   8        0.94        5.20      4.60 o 
  11   4   8        0.63       -2.18      4.69 o 
  12   4   8        0.50       -4.78      5.33 o 
 -12   5   8       55.85       67.16      6.69 o 
 -11   5   8       26.75       36.07      7.15 o 
 -10   5   8       72.69      107.96      6.80 o 
  -9   5   8        0.03        1.11      4.28 o 
  -8   5   8        1.00        0.42      4.10 o 
  -7   5   8       36.31       34.53      5.39 o 
  -6   5   8       52.79       56.26      5.03 o 
  -5   5   8        1.40        3.60      3.12 o 
  -4   5   8       59.49       65.62      4.99 o 
  -3   5   8       27.43       30.25      4.32 o 
  -2   5   8       15.50       12.62      3.78 o 
  -1   5   8       43.52       37.07      5.00 o 
   0   5   8       12.20        8.84      4.01 o 
   1   5   8       67.77       64.01      6.25 o 
   2   5   8        2.54       -3.23      3.23 o 
   3   5   8       51.27       45.33      7.57 o 
   4   5   8        3.04        5.64      3.81 o 
   5   5   8       24.39       28.47      7.54 o 
   6   5   8       12.83       11.79      6.90 o 
   7   5   8        6.03        1.40      6.23 o 
   8   5   8        8.86        1.61      6.71 o 
   9   5   8        2.38        1.75      4.67 o 
  10   5   8        0.53       -0.17      5.13 o 
  -9   6   8        0.20       -4.97      5.99 o 
  -8   6   8        1.93        8.53      8.17 o 
  -7   6   8        0.00        2.41      5.79 o 
  -6   6   8       22.14       31.59      9.91 o 
  -5   6   8       14.43        2.27      8.17 o 
  -4   6   8       79.27       99.03     13.67 o 
  -3   6   8       66.47       86.62      7.86 o 
  -2   6   8        1.12        0.88      4.34 o 
  -1   6   8       11.01        7.87      4.87 o 
   0   6   8        4.83        2.39      4.53 o 
   1   6   8        4.75        6.41      4.66 o 
   2   6   8       15.68       10.24      8.13 o 
   3   6   8        0.00       -2.56      4.44 o 
   4   6   8       34.98       38.02      6.30 o 
   5   6   8        4.57        1.34      4.99 o 
   6   6   8        0.00       -9.12      9.12 o 
   7   6   8        6.49        1.86      9.27 o 
  -2   7   8        5.75        8.08      9.83 o 
  -1   7   8        2.54        5.73      5.93 o 
   0   7   8        7.63       11.87      6.07 o 
 -15   0   9       12.41       22.25      8.48 o 
 -13   0   9        0.57        1.41      5.99 o 
 -11   0   9       10.20       17.55      5.44 o 
  -9   0   9      109.62      101.15      5.59 o 
  -7   0   9      408.86      426.83     11.58 o 
  -5   0   9     1409.18     1522.76     59.42 o 
  -3   0   9      558.76      596.82     19.05 o 
  -1   0   9       22.90       18.04      2.33 o 
   1   0   9        4.73        3.28      1.72 o 
   3   0   9       43.18       46.50      3.30 o 
   5   0   9      732.28      822.57     26.23 o 
   7   0   9     1381.67     1420.70     44.05 o 
   9   0   9      690.42      712.54     35.55 o 
  11   0   9       16.96       20.70      6.83 o 
  13   0   9       27.72       19.61      9.06 o 
 -16   1   9       10.05       21.67      9.29 o 
 -15   1   9       11.09       -1.03      7.35 o 
 -14   1   9        0.08       -1.85      6.24 o 
 -13   1   9       32.45       30.59      4.22 o 
 -12   1   9       41.90       51.46      4.63 o 
 -11   1   9        2.22        9.58      3.11 o 
 -10   1   9       87.81       93.55      4.00 o 
  -9   1   9      694.34      715.67     22.41 o 
  -8   1   9      100.70      105.13      3.91 o 
  -7   1   9      222.68      233.04      6.41 o 
  -6   1   9      662.66      712.79     15.90 o 
  -5   1   9       77.11       67.13      4.75 o 
  -4   1   9        1.11        0.00      1.54 o 
  -3   1   9      255.79      273.89      6.80 o 
  -2   1   9        4.22        1.01      1.12 o 
  -1   1   9        0.01       -0.45      1.18 o 
   0   1   9       60.24       73.08      3.18 o 
   1   1   9        0.40        1.69      1.18 o 
   2   1   9      251.33      289.52      7.32 o 
   3   1   9       56.58       57.07      2.61 o 
   4   1   9       94.07      102.38      4.11 o 
   5   1   9       31.99       40.74      5.04 o 
   6   1   9       45.84       59.05     15.71 o 
   7   1   9      136.64      155.69      8.08 o 
   8   1   9       87.15       83.40      5.36 o 
   9   1   9      129.29      126.70      7.98 o 
  10   1   9       43.64       60.93      6.97 o 
  11   1   9        4.41        3.68      5.04 o 
  12   1   9        3.66        0.00      5.23 o 
  13   1   9        1.32        4.13      5.99 o 
  14   1   9        0.29        3.71      6.46 o 
 -15   2   9       26.14       39.97      8.65 o 
 -14   2   9       63.68       69.61      7.85 o 
 -13   2   9       14.28        9.34      4.99 o 
 -12   2   9      152.60      155.09      6.88 o 
 -11   2   9        0.07        1.08      2.64 o 
 -10   2   9       10.83        7.66      3.53 o 
  -9   2   9        5.95        2.60      2.07 o 
  -8   2   9       17.52        8.83      2.20 o 
  -7   2   9        2.06        1.28      2.10 o 
  -6   2   9       60.11       58.85      3.36 o 
  -5   2   9       70.25       66.02      3.57 o 
  -4   2   9      370.42      375.86     10.88 o 
  -3   2   9      172.67      189.45      6.41 o 
  -2   2   9      289.17      286.60      8.61 o 
   0   2   9      335.05      345.43     17.21 o 
   1   2   9      302.67      329.73     11.07 o 
   2   2   9      669.77      733.09     20.91 o 
   3   2   9       16.28       15.78      2.63 o 
   4   2   9        3.78        2.54      2.39 o 
   5   2   9        0.14       -0.09      2.29 o 
   6   2   9       29.94       27.79      3.56 o 
   7   2   9       36.06       36.25      7.52 o 
   8   2   9        0.03       -1.21      2.86 o 
   9   2   9        0.71        0.97      3.50 o 
  10   2   9        5.00       -1.52      6.56 o 
  11   2   9        5.29        4.07      5.73 o 
  12   2   9        0.00        4.92      5.79 o 
  13   2   9        8.16        7.35      6.51 o 
  14   2   9        1.23        7.18      7.34 o 
 -15   3   9        6.22       10.09      6.73 o 
 -14   3   9        1.76        4.37      4.80 o 
 -13   3   9       11.03        6.35      4.29 o 
 -12   3   9        3.28       -1.32      3.81 o 
 -11   3   9       12.80        6.97      3.48 o 
 -10   3   9        3.99        3.97      2.71 o 
  -9   3   9       18.11       23.20      5.67 o 
  -8   3   9        1.81        1.80      2.29 o 
  -7   3   9       18.00       16.09      2.98 o 
  -6   3   9       89.08       88.71      4.56 o 
  -5   3   9       39.55       33.87      4.13 o 
  -4   3   9       29.93       20.37      3.25 o 
  -3   3   9       67.18       80.53      4.22 o 
  -2   3   9       24.11       21.23      4.15 o 
  -1   3   9        7.92        7.87      3.78 o 
   0   3   9       14.66       10.80      2.31 o 
   1   3   9     3522.63     3547.76    106.37 o 
   2   3   9      167.98      172.12      6.89 o 
   3   3   9     1085.62     1078.68     34.64 o 
   4   3   9      131.61      126.15     11.41 o 
   5   3   9       11.24        9.58      3.19 o 
   6   3   9       51.70       31.16      4.25 o 
   7   3   9      216.57      175.11      6.37 o 
   8   3   9        0.14        1.90      5.36 o 
   9   3   9        0.31        1.93      5.67 o 
  10   3   9        1.02       -2.43      5.96 o 
  11   3   9        2.42        2.69      6.60 o 
  12   3   9       25.44       37.06      8.51 o 
  13   3   9        7.00        0.95      7.72 o 
 -13   4   9       11.64       10.43      5.09 o 
 -12   4   9       73.99      100.87      6.81 o 
 -11   4   9        2.63        2.36      4.06 o 
 -10   4   9        4.75        0.46      3.66 o 
  -9   4   9        0.10       -1.82      3.75 o 
  -8   4   9        3.62        2.06      2.70 o 
  -7   4   9       47.28       38.66      4.18 o 
  -6   4   9        4.74        1.55      2.81 o 
  -5   4   9       14.66       19.80      4.30 o 
  -4   4   9      221.81      210.59      7.65 o 
  -3   4   9      548.16      512.66     14.85 o 
  -2   4   9       78.74       76.20      4.43 o 
  -1   4   9     1100.17     1056.50     27.60 o 
   0   4   9       28.75       27.08      4.22 o 
   1   4   9      153.84      130.22      7.18 o 
   2   4   9       29.18       19.22      3.92 o 
   3   4   9       72.01       75.70      5.08 o 
   4   4   9       49.96       42.32      6.22 o 
   5   4   9        7.12        4.90      3.31 o 
   6   4   9       25.88       25.06      3.41 o 
   7   4   9        0.23       -1.32      3.45 o 
   8   4   9        3.92        5.60      4.33 o 
   9   4   9        8.19       12.71      4.75 o 
  10   4   9        3.14        4.35      4.53 o 
  11   4   9        0.02        1.41      5.18 o 
 -11   5   9        0.20        3.15      4.88 o 
 -10   5   9       19.16       25.54      6.24 o 
  -9   5   9       16.47       17.49      4.98 o 
  -8   5   9       68.08       78.11      6.51 o 
  -7   5   9       13.92       13.28      5.28 o 
  -6   5   9       39.03       41.31      4.70 o 
  -5   5   9       91.62       87.42      5.40 o 
  -4   5   9        0.00       -2.01      3.11 o 
  -3   5   9       13.49       10.98      5.87 o 
  -2   5   9        4.59        6.00      3.99 o 
  -1   5   9       10.69        9.31      3.77 o 
   0   5   9       24.57       19.24      4.44 o 
   1   5   9       24.02       22.42      4.80 o 
   2   5   9        5.14        4.39      3.72 o 
   3   5   9       47.60       43.10      5.85 o 
   4   5   9       13.37        7.20      4.43 o 
   5   5   9       25.82       26.29      5.02 o 
   6   5   9        0.39       -3.73      4.43 o 
   7   5   9       18.64       19.34      6.40 o 
   8   5   9        0.91       -6.69      6.69 o 
   9   5   9        9.62       20.63      8.10 o 
  -8   6   9       13.07       15.85      9.28 o 
  -7   6   9        4.01        5.01      5.77 o 
  -6   6   9       22.29       17.64      6.48 o 
  -5   6   9       18.33       13.48      9.04 o 
  -4   6   9       21.20       32.83      5.85 o 
  -3   6   9       10.99        4.01      4.86 o 
  -2   6   9       11.66       11.19      4.95 o 
  -1   6   9       29.58       29.71      5.89 o 
   0   6   9       13.12        9.89      4.91 o 
   1   6   9       57.11       63.74      7.88 o 
   2   6   9        1.44        6.42      4.89 o 
   3   6   9       82.67       93.85      8.34 o 
   4   6   9        0.13        1.50      5.19 o 
   5   6   9        2.86        2.55      5.63 o 
   6   6   9       49.85       63.34      8.06 o 
 -14   0  10        0.04       16.58      7.77 o 
 -12   0  10       20.23       20.81      5.93 o 
 -10   0  10       11.41        2.30      4.93 o 
  -8   0  10     1023.87     1142.60     34.97 o 
  -6   0  10      467.54      420.31     20.73 o 
  -4   0  10      998.53     1057.92     32.74 o 
  -2   0  10      173.15      191.60      7.41 o 
   0   0  10        6.44        5.52      1.94 o 
   2   0  10        1.16       -1.70      1.85 o 
   4   0  10      274.52      336.15     12.07 o 
   6   0  10     1214.89     1334.22     69.40 o 
   8   0  10      109.93      122.38     10.21 o 
  10   0  10       11.24        9.32      6.19 o 
  12   0  10      122.42      134.02     12.63 o 
  14   0  10       18.21       22.74      9.60 o 
 -16   1  10        0.45       -8.62      8.62 o 
 -15   1  10        4.80       -2.42      7.92 o 
 -14   1  10       27.24       36.50      5.90 o 
 -13   1  10        8.62       11.66      3.98 o 
 -12   1  10        2.52        0.52      3.40 o 
 -11   1  10        0.27        1.67      3.05 o 
 -10   1  10        4.75        3.36      2.76 o 
  -9   1  10       92.01       85.57      6.95 o 
  -8   1  10      278.50      259.75     10.51 o 
  -7   1  10       15.29       12.15      2.25 o 
  -6   1  10      314.55      323.22      9.72 o 
  -5   1  10       14.65       12.87      2.57 o 
  -4   1  10      219.15      196.47      7.84 o 
  -3   1  10       51.01       48.44      2.84 o 
  -2   1  10       89.06       86.46      3.08 o 
  -1   1  10       29.01       25.96      3.27 o 
   0   1  10       52.75       46.24      2.34 o 
   1   1  10      198.10      220.09      5.92 o 
   2   1  10       27.36       18.19      2.33 o 
   3   1  10       12.98        7.19      1.69 o 
   4   1  10        7.82        8.47      1.81 o 
   5   1  10       31.08       49.30      6.05 o 
   6   1  10       69.10       92.35      8.64 o 
   7   1  10       11.21       10.00      2.80 o 
   8   1  10      218.29      237.41      8.64 o 
   9   1  10        3.41        4.90      4.30 o 
  10   1  10      134.05      145.84     11.36 o 
  11   1  10        2.41        0.30      5.02 o 
  12   1  10       30.45       27.55      6.30 o 
  13   1  10       57.67       66.84     14.35 o 
  14   1  10       75.92      100.86     13.15 o 
 -15   2  10       28.14       32.23      6.93 o 
 -14   2  10       37.13       47.42      9.64 o 
 -13   2  10       11.24       11.92      5.21 o 
 -12   2  10        6.76        6.80      3.73 o 
 -11   2  10        6.73        2.13      3.62 o 
 -10   2  10        2.61        2.67      2.42 o 
  -9   2  10        3.05       -0.42      2.27 o 
  -8   2  10        2.28       -1.06      2.11 o 
  -7   2  10       61.03       63.68      5.08 o 
  -6   2  10        8.35        6.95      2.32 o 
  -5   2  10      222.33      221.41      7.42 o 
  -4   2  10       37.59       45.84      5.01 o 
  -3   2  10       60.96       51.89      3.69 o 
  -2   2  10       97.05       95.01      4.18 o 
   0   2  10        1.46        0.99      1.52 o 
   1   2  10      170.02      154.70      4.75 o 
   2   2  10        0.04        0.01      1.65 o 
   3   2  10       83.21       91.91      5.72 o 
   4   2  10      144.78      131.20      6.49 o 
   5   2  10        3.35        4.32      2.60 o 
   6   2  10        0.00        0.54      2.85 o 
   7   2  10        1.08       -1.99      2.99 o 
   8   2  10        2.93       -0.31      3.16 o 
   9   2  10        3.63       -1.75      3.35 o 
  10   2  10       26.10       23.55      4.98 o 
  11   2  10        0.26       -5.64      5.64 o 
  12   2  10        0.45       -5.50      5.91 o 
  13   2  10       93.66      152.39     10.89 o 
 -14   3  10        8.41        9.47      6.05 o 
 -13   3  10        0.10       -4.00      4.44 o 
 -12   3  10        4.30        1.04      3.81 o 
 -11   3  10        7.50        4.71      3.59 o 
 -10   3  10        0.20        2.57      3.08 o 
  -9   3  10        6.82        6.33      2.67 o 
  -8   3  10        6.02        6.35      3.13 o 
  -7   3  10       23.28       27.56      3.51 o 
  -6   3  10       15.74       19.59      3.08 o 
  -5   3  10       54.11       62.75      8.48 o 
  -4   3  10      201.61      186.49      6.89 o 
  -3   3  10       77.02       79.44      4.19 o 
  -1   3  10       32.87       27.49      3.00 o 
   0   3  10     1282.12     1350.21     34.20 o 
   1   3  10        4.98        2.19      2.22 o 
   2   3  10      154.93      143.12      6.15 o 
   3   3  10      546.10      525.17     15.56 o 
   4   3  10      448.50      425.45     13.38 o 
   5   3  10        0.51        5.90      3.08 o 
   6   3  10      101.41       93.46     11.07 o 
   7   3  10       10.37        0.82      3.50 o 
   8   3  10        4.63        3.84      3.76 o 
   9   3  10        1.66        7.77      4.33 o 
  10   3  10        4.72        1.30      3.99 o 
  11   3  10        5.82        6.68      4.58 o 
  12   3  10       62.67       74.98      9.66 o 
 -13   4  10        3.79        6.02      7.64 o 
 -12   4  10        0.03       -4.40      4.40 o 
 -11   4  10        6.14        6.76      4.31 o 
 -10   4  10        1.78        2.23      3.92 o 
  -9   4  10        4.00        9.98      3.88 o 
  -8   4  10       14.77       22.26      3.32 o 
  -7   4  10        2.04        0.59      3.02 o 
  -6   4  10        8.17        4.86      3.04 o 
  -5   4  10       46.29       57.89      4.45 o 
  -4   4  10      200.60      204.79      8.00 o 
  -3   4  10       15.44       16.83      3.26 o 
  -2   4  10       68.20       63.52      4.14 o 
  -1   4  10       28.83       24.99      3.42 o 
   0   4  10        0.91       -0.46      3.14 o 
   1   4  10        9.64        3.74      3.64 o 
   2   4  10       39.73       35.85      5.04 o 
   3   4  10        0.77       -0.58      3.31 o 
   4   4  10        0.83        0.48      3.55 o 
   5   4  10       37.47       31.38      4.53 o 
   6   4  10        0.29        1.51      3.75 o 
   7   4  10       74.26       78.97      6.21 o 
   8   4  10        0.08        1.39      4.37 o 
   9   4  10        1.14        0.33      4.22 o 
  10   4  10        0.01       -0.45      5.04 o 
  11   4  10        2.23       -3.69      5.34 o 
 -11   5  10       11.13       10.41      5.10 o 
 -10   5  10       27.43       24.47      5.21 o 
  -9   5  10       15.85       18.25      4.91 o 
  -8   5  10        0.13        1.58      4.68 o 
  -7   5  10        4.97        4.07      3.94 o 
  -6   5  10        2.75       -0.62      3.93 o 
  -5   5  10        1.13       -0.53      3.47 o 
  -4   5  10        1.66       -1.51      3.33 o 
  -3   5  10       22.18       15.57      4.18 o 
  -2   5  10        7.41        7.96      5.01 o 
  -1   5  10       49.95       46.18      5.73 o 
   0   5  10       55.38       56.35      6.10 o 
   1   5  10        0.06       -4.15      4.15 o 
   2   5  10       28.73       30.75      5.51 o 
   3   5  10        3.72        3.78      4.62 o 
   4   5  10       51.71       57.66      6.51 o 
   5   5  10        0.03        1.69      4.56 o 
   6   5  10        6.15        2.33      4.81 o 
   7   5  10        0.23       -4.91      4.91 o 
   8   5  10        0.10       -1.51      5.64 o 
   9   5  10       16.47       12.46      8.04 o 
  -7   6  10       14.42       20.26      5.85 o 
  -6   6  10        1.48        2.07      9.85 o 
  -5   6  10       12.68       18.11      9.44 o 
  -4   6  10       34.90       48.30      8.68 o 
  -3   6  10       21.89       17.96      5.60 o 
  -2   6  10        1.67       -2.02      5.15 o 
  -1   6  10       15.73        9.98      4.83 o 
   0   6  10       17.76       15.47      5.64 o 
   1   6  10        4.78       -0.99      5.02 o 
   2   6  10       23.60       23.97      5.75 o 
   3   6  10       58.48       54.23      7.31 o 
   4   6  10      171.16      159.60      9.75 o 
   5   6  10        1.06        3.09      5.76 o 
 -15   0  11        1.34       -3.17      8.30 o 
 -13   0  11       30.98       39.31      7.36 o 
 -11   0  11       88.51       81.08      8.57 o 
  -9   0  11       14.63       13.78      5.07 o 
  -7   0  11     3842.06     3672.91    152.77 o 
  -5   0  11       97.09      109.37      7.96 o 
  -3   0  11       51.32       39.41      3.51 o 
  -1   0  11      673.38      729.79     23.32 o 
   1   0  11        6.57        1.61      2.19 o 
   3   0  11       25.94       20.89     12.20 o 
   5   0  11        0.19        1.73      2.85 o 
   7   0  11      367.79      403.02     22.22 o 
   9   0  11       27.74       23.86      6.90 o 
  11   0  11       53.40       64.93     11.28 o 
  13   0  11        8.24        5.03      9.34 o 
 -15   1  11        1.29       -7.67      8.48 o 
 -14   1  11        6.13       -0.05      4.87 o 
 -13   1  11       17.83       34.69      5.81 o 
 -12   1  11        7.15       10.21      4.44 o 
 -11   1  11      125.83      114.65      6.74 o 
 -10   1  11        5.84        8.15      2.97 o 
  -9   1  11      553.76      536.52     18.89 o 
  -8   1  11       10.11        4.91      2.61 o 
  -7   1  11      604.58      634.38     17.23 o 
  -6   1  11       43.61       51.91      4.75 o 
  -5   1  11      214.51      212.56      7.11 o 
  -4   1  11       33.36       35.71      3.79 o 
  -3   1  11      279.28      272.64      8.41 o 
  -2   1  11        0.91       -0.79      1.75 o 
  -1   1  11        9.43       11.38      1.76 o 
   0   1  11        0.53        1.65      2.42 o 
   1   1  11        6.77        5.03      1.59 o 
   2   1  11       20.23       13.37      3.93 o 
   3   1  11      169.70      200.09      5.84 o 
   4   1  11       10.37        9.23      2.20 o 
   5   1  11       21.11       20.55      6.35 o 
   6   1  11      103.73      116.76     10.21 o 
   7   1  11       81.50       83.28      4.68 o 
   8   1  11      171.69      174.58      7.25 o 
   9   1  11      175.84      186.33      9.89 o 
  10   1  11       38.01       43.52      6.51 o 
  11   1  11       63.37       79.34      8.53 o 
  12   1  11        9.90        5.29      6.32 o 
  13   1  11       41.74       47.55      8.50 o 
 -15   2  11        2.44       14.89      8.14 o 
 -14   2  11        2.82        3.95      5.80 o 
 -13   2  11       13.18       16.14      6.69 o 
 -12   2  11        0.05        2.14      3.66 o 
 -11   2  11        5.59        1.01      3.38 o 
 -10   2  11        9.52        8.93      3.27 o 
  -9   2  11        4.20        4.13      2.51 o 
  -8   2  11        0.53       -1.44      2.24 o 
  -7   2  11        1.44       -0.22      2.35 o 
  -6   2  11       13.84       12.85      3.05 o 
  -5   2  11       14.75       14.97      3.58 o 
  -4   2  11       11.78       11.56      2.57 o 
  -3   2  11        3.10        3.50      2.19 o 
  -2   2  11       94.66       95.41      4.39 o 
  -1   2  11       12.31        5.60      3.62 o 
   0   2  11        3.13        0.44      2.02 o 
   1   2  11      171.81      166.79      5.07 o 
   2   2  11       43.71       37.87      2.87 o 
   3   2  11        8.84        7.96      2.87 o 
   4   2  11       21.08       24.60      4.93 o 
   5   2  11       12.58        7.64      2.77 o 
   6   2  11       47.26       62.50      7.17 o 
   7   2  11        7.09       -1.20      5.38 o 
   8   2  11       67.80       56.57      5.19 o 
   9   2  11       17.68        9.70      4.30 o 
  10   2  11       77.70      104.79      8.13 o 
  11   2  11        0.07       -1.29      5.86 o 
  12   2  11        6.33        2.95      6.61 o 
 -14   3  11        0.62        0.03      6.51 o 
 -13   3  11      149.47      161.65     10.07 o 
 -12   3  11       32.91       38.79      6.22 o 
 -11   3  11        1.58        3.30      3.13 o 
 -10   3  11       16.54       23.17      3.29 o 
  -9   3  11       20.70       22.66      3.24 o 
  -8   3  11        0.92        3.06      2.63 o 
  -7   3  11       91.88       74.04      4.37 o 
  -6   3  11       36.21       36.81      4.30 o 
  -5   3  11        0.03       -1.77      2.50 o 
  -4   3  11       16.70       12.27      2.77 o 
  -3   3  11        0.66        1.52      3.86 o 
  -2   3  11       46.58       33.41      4.56 o 
  -1   3  11     1400.84     1336.29     34.09 o 
   0   3  11      524.88      507.79     14.43 o 
   1   3  11      159.43      146.74      7.50 o 
   2   3  11        6.64        7.33      3.46 o 
   3   3  11       13.68       11.72      4.03 o 
   4   3  11      107.87       93.00      6.69 o 
   5   3  11       77.55       77.63      7.45 o 
   6   3  11        1.98        6.94      3.60 o 
   7   3  11       14.64       16.60      6.97 o 
   8   3  11        0.68        1.88      3.94 o 
   9   3  11        0.07       -1.37      4.11 o 
  10   3  11       18.88       15.22      4.76 o 
  11   3  11        1.68       -1.46      5.12 o 
 -12   4  11        1.83       -0.96      4.75 o 
 -11   4  11       11.72       15.94      4.78 o 
 -10   4  11       12.39        9.36      4.23 o 
  -9   4  11        4.98        1.63      3.43 o 
  -8   4  11       12.52       13.63      3.32 o 
  -7   4  11        0.84        0.16      3.34 o 
  -6   4  11       64.55       66.96      4.94 o 
  -5   4  11        7.18       10.58      3.28 o 
  -4   4  11        0.08        1.69      2.92 o 
  -3   4  11        2.89        0.93      2.89 o 
  -2   4  11       10.05        7.94      3.11 o 
  -1   4  11      171.36      159.19      8.28 o 
   0   4  11        3.00       -0.37      3.60 o 
   1   4  11        0.03        0.82      3.44 o 
   2   4  11      287.83      269.04     11.71 o 
   3   4  11      122.19       94.04      9.09 o 
   4   4  11       20.52       16.16      4.65 o 
   5   4  11        0.15        4.44      4.15 o 
   6   4  11        4.44       -3.03      4.35 o 
   7   4  11        0.23       -0.20      4.20 o 
   8   4  11        5.84        8.06      7.02 o 
   9   4  11       24.73       26.23      5.25 o 
  10   4  11        1.27        2.48      5.26 o 
 -10   5  11        0.51        0.66      5.19 o 
  -9   5  11        5.78        3.94      5.02 o 
  -8   5  11       10.42       14.03      4.98 o 
  -7   5  11       26.39       37.11      5.79 o 
  -6   5  11        0.55        3.15      3.77 o 
  -5   5  11       34.79       35.56      7.16 o 
  -4   5  11       69.92       76.42      5.87 o 
  -3   5  11        3.97        4.61      3.98 o 
  -2   5  11      104.14      107.98      7.24 o 
  -1   5  11        0.28        2.02      4.18 o 
   0   5  11       81.31       85.27      7.09 o 
   1   5  11        1.19        1.14      4.42 o 
   2   5  11       24.99       17.42      5.23 o 
   3   5  11        0.10        0.57      4.46 o 
   4   5  11        8.16        9.43      4.87 o 
   5   5  11        0.98        2.76      4.96 o 
   6   5  11        0.32        4.25      5.47 o 
   7   5  11       46.66       56.56      7.23 o 
   8   5  11       56.26       77.57      8.71 o 
  -6   6  11        8.66       15.34      8.37 o 
  -5   6  11       31.28       34.36      6.78 o 
  -4   6  11       45.29       55.49     12.87 o 
  -3   6  11       24.23       20.58      5.75 o 
  -2   6  11       72.50       97.89      8.46 o 
  -1   6  11       77.29       88.69      8.44 o 
   0   6  11        5.79       -2.36      5.23 o 
   1   6  11       23.11       16.04      5.64 o 
   2   6  11        5.21        2.77      5.62 o 
   3   6  11       25.24       34.36     12.30 o 
   4   6  11       93.81      102.15      8.76 o 
 -14   0  12       18.22        8.64      7.79 o 
 -12   0  12       26.70       27.12      7.52 o 
 -10   0  12     1312.15     1380.76     61.64 o 
  -8   0  12      266.03      243.26     14.47 o 
  -6   0  12       56.83       43.96      6.23 o 
  -4   0  12     1066.51     1107.06     48.85 o 
  -2   0  12       23.91       25.18      7.68 o 
   0   0  12       17.34       16.10      3.60 o 
   2   0  12        6.50        2.98      4.21 o 
   4   0  12      229.66      239.05      9.80 o 
   6   0  12      356.81      374.30     20.94 o 
   8   0  12        9.37        9.41      6.16 o 
  10   0  12        0.03       -0.02      7.22 o 
  12   0  12        7.44        2.69      8.34 o 
 -15   1  12        4.06       11.37      8.69 o 
 -14   1  12        0.32       -5.12      5.12 o 
 -13   1  12        3.05        5.08      5.00 o 
 -12   1  12       26.71       26.41      5.44 o 
 -11   1  12        5.29        4.94      3.85 o 
 -10   1  12       91.65       95.58      5.13 o 
  -9   1  12       31.18       32.56      6.36 o 
  -8   1  12       46.23       43.11      6.35 o 
  -7   1  12        2.50        2.86      2.99 o 
  -6   1  12        8.73        6.21      2.95 o 
  -5   1  12       13.46       11.14      2.47 o 
  -4   1  12       38.00       44.36      5.08 o 
  -3   1  12        0.11       -0.55      2.00 o 
  -2   1  12       77.49       68.17      3.71 o 
  -1   1  12       15.16       16.78      3.11 o 
   0   1  12      116.18      114.54      4.07 o 
   1   1  12        0.01       -1.67      1.67 o 
   2   1  12      233.64      260.02      7.17 o 
   3   1  12      104.96      104.62      4.02 o 
   4   1  12      158.22      171.96      6.62 o 
   5   1  12      313.40      322.35     10.39 o 
   7   1  12        8.43        6.96      3.28 o 
   8   1  12      182.35      189.29      9.90 o 
   9   1  12       28.58       33.27      5.68 o 
  10   1  12        0.83        0.35      5.03 o 
  11   1  12      149.12      180.71     10.83 o 
  12   1  12       22.58       13.70      6.80 o 
 -14   2  12        4.73        0.10      8.13 o 
 -13   2  12        0.07       -1.99      4.53 o 
 -12   2  12        3.53        2.92      4.05 o 
 -11   2  12        3.58        5.06      3.66 o 
 -10   2  12        0.30       -2.73      3.14 o 
  -9   2  12        1.02        3.19      3.08 o 
  -8   2  12        6.70        4.30      3.42 o 
  -7   2  12       13.75       15.92      3.22 o 
  -6   2  12       31.69       28.13      4.04 o 
  -5   2  12        1.68        1.23      2.49 o 
  -4   2  12       56.65       48.17      5.16 o 
  -3   2  12       12.52       10.24      2.52 o 
  -2   2  12        5.01        4.39      2.34 o 
  -1   2  12      133.25      129.52      6.63 o 
   0   2  12      240.55      220.25      7.50 o 
   1   2  12       12.69       16.55      2.73 o 
   2   2  12        2.77        0.91      1.86 o 
   3   2  12       48.43       55.12      3.92 o 
   4   2  12        6.75        4.38      3.21 o 
   5   2  12      326.53      309.53     10.23 o 
   6   2  12      318.39      308.58     10.52 o 
   7   2  12        3.01        7.49      4.82 o 
   8   2  12        1.35        0.42      3.59 o 
   9   2  12       33.57       27.61      4.69 o 
  10   2  12       27.97       42.18     11.74 o 
  11   2  12       32.64       41.05      7.85 o 
  12   2  12       28.51       39.43      8.43 o 
 -13   3  12        6.90        0.59      6.35 o 
 -12   3  12       16.23       18.76      6.65 o 
 -11   3  12        0.04        8.87      4.27 o 
 -10   3  12       30.02       39.40      5.28 o 
  -9   3  12        0.03       -1.57      3.00 o 
  -8   3  12       26.88       31.82      4.80 o 
  -7   3  12        0.56       -1.03      2.93 o 
  -6   3  12       55.31       66.38      8.27 o 
  -5   3  12       13.71       10.11      3.05 o 
  -4   3  12      571.71      495.24     14.53 o 
  -3   3  12      188.72      179.69      6.87 o 
  -1   3  12      183.54      170.42      7.78 o 
   0   3  12      386.11      366.19     11.24 o 
   1   3  12       14.93       14.43      3.88 o 
   2   3  12      289.42      271.58     14.04 o 
   3   3  12        0.14       -3.03      3.03 o 
   4   3  12      294.86      276.77     11.89 o 
   5   3  12        9.08        4.86      3.23 o 
   6   3  12       55.60       54.59     10.04 o 
   7   3  12       33.08       26.37      5.87 o 
   8   3  12        0.05        0.50      6.27 o 
   9   3  12       20.48       19.93      4.85 o 
  10   3  12        3.42        7.98      4.98 o 
  11   3  12       15.88       28.76      8.12 o 
 -12   4  12       16.01       15.33      5.60 o 
 -11   4  12       10.83       19.74      5.15 o 
 -10   4  12        3.39        0.58      4.60 o 
  -9   4  12        0.45       -0.17      3.52 o 
  -8   4  12        0.56        3.66      4.48 o 
  -7   4  12       13.19       17.78      3.88 o 
  -6   4  12       18.59       24.47      6.14 o 
  -5   4  12       11.53        9.23      3.50 o 
  -4   4  12       18.48       11.57      3.54 o 
  -3   4  12        0.68        2.05      3.07 o 
  -2   4  12        6.56        6.77      3.22 o 
  -1   4  12       97.93       85.99      6.42 o 
   0   4  12      470.56      434.99     16.68 o 
   1   4  12        8.34        4.64      3.97 o 
   2   4  12       43.98       48.11      5.67 o 
   3   4  12       14.80        9.16      4.21 o 
   4   4  12        0.15       -2.12      4.18 o 
   5   4  12       36.28       38.52      5.99 o 
   6   4  12      119.98      122.57      8.12 o 
   7   4  12        0.09       -1.21      4.70 o 
   8   4  12        3.04       -0.81      5.74 o 
   9   4  12       22.90       36.34      6.08 o 
  -9   5  12        3.67        4.68      5.30 o 
  -8   5  12        6.32        5.28      4.89 o 
  -7   5  12        1.58       -4.11      4.11 o 
  -6   5  12       11.95        8.55      4.41 o 
  -5   5  12       81.64       87.19      6.13 o 
  -4   5  12        0.46        0.91      4.08 o 
  -3   5  12       72.49       87.70      7.70 o 
  -2   5  12        6.69        7.73      4.68 o 
  -1   5  12       54.22       61.47      6.63 o 
   0   5  12        0.02        2.45      4.45 o 
   1   5  12       42.52       38.83      5.97 o 
   2   5  12        4.62        1.74      4.55 o 
   3   5  12        3.20       -4.24      4.63 o 
   4   5  12        3.41        0.81      4.80 o 
   5   5  12      105.81      123.49      8.73 o 
   6   5  12       83.37       95.15      9.08 o 
   7   5  12        0.64       -2.18      6.28 o 
  -5   6  12      126.89      153.05     12.24 o 
  -4   6  12      188.57      199.92     10.71 o 
  -3   6  12        4.98        5.12      6.38 o 
  -2   6  12       31.42       33.82     14.56 o 
  -1   6  12       13.85        4.98      5.68 o 
   0   6  12        7.11        7.29      6.08 o 
   1   6  12       53.17       59.45     13.15 o 
   2   6  12        3.92        7.22      6.49 o 
 -15   0  13       13.29       -3.04      8.94 o 
 -13   0  13        6.66        7.08      6.83 o 
 -11   0  13       15.10       22.19      7.07 o 
  -9   0  13      115.35       91.65      8.43 o 
  -7   0  13        9.11        5.23      4.17 o 
  -5   0  13        0.77        0.35      3.74 o 
  -3   0  13        0.11        1.13      3.87 o 
  -1   0  13       18.79       14.97      5.48 o 
   1   0  13       27.95       27.66     11.08 o 
   3   0  13        4.09        0.44      2.95 o 
   5   0  13       63.02       69.67      5.46 o 
   7   0  13      239.98      254.43     16.57 o 
   9   0  13       17.59       23.54      8.53 o 
  11   0  13       18.29       30.38     10.35 o 
 -14   1  13       10.17       13.21      5.82 o 
 -13   1  13        0.53       -5.01      5.01 o 
 -12   1  13        0.21       -0.47      4.31 o 
 -11   1  13        7.47        8.09      3.90 o 
 -10   1  13        0.43       -2.75      7.49 o 
  -9   1  13       26.68       22.81      4.85 o 
  -8   1  13      151.81      144.56      7.72 o 
  -7   1  13        4.30        2.83      3.07 o 
  -6   1  13      145.68      142.94      7.27 o 
  -5   1  13      207.84      213.43      9.23 o 
  -4   1  13        1.67        1.05      2.34 o 
  -3   1  13        7.32        9.40      2.45 o 
  -2   1  13      177.04      179.71      6.98 o 
  -1   1  13      191.99      196.62      6.92 o 
   0   1  13      129.43      123.66      5.20 o 
   1   1  13      486.84      483.30     14.83 o 
   2   1  13      157.22      154.61      5.18 o 
   3   1  13      250.25      251.00      8.31 o 
   4   1  13       18.52       18.72      3.41 o 
   5   1  13      456.72      463.64     14.02 o 
   6   1  13        7.69        9.52      3.46 o 
   7   1  13       10.37       13.69      4.95 o 
   8   1  13       12.01       17.19      5.23 o 
   9   1  13       10.47       14.95      5.51 o 
  10   1  13        4.55        8.68      5.92 o 
  11   1  13       44.60       60.63      8.48 o 
  12   1  13       62.19      102.29     10.77 o 
 -14   2  13        0.14       -1.37      8.31 o 
 -13   2  13       23.47       27.07      8.39 o 
 -12   2  13        7.16        0.39      5.62 o 
 -11   2  13       12.88       13.50      4.06 o 
 -10   2  13       22.20       17.06      4.10 o 
  -9   2  13        0.21       -2.36      3.19 o 
  -8   2  13       34.32       42.12      4.91 o 
  -7   2  13        5.68        3.13      2.87 o 
  -6   2  13       10.02        8.05      4.32 o 
  -5   2  13        0.25       -1.44      2.57 o 
  -4   2  13       51.25       54.60      4.11 o 
  -3   2  13      135.88      111.68      5.15 o 
  -2   2  13      332.06      348.58     10.78 o 
  -1   2  13        2.02       -0.21      2.37 o 
   0   2  13      216.13      217.28      7.62 o 
   1   2  13       72.96       68.63      4.01 o 
   2   2  13      106.76       99.51      6.21 o 
   3   2  13      639.34      601.00     21.18 o 
   4   2  13      193.66      188.11      7.33 o 
   5   2  13       63.52       64.83      6.02 o 
   6   2  13      192.64      184.59      7.58 o 
   7   2  13      100.88      101.27      7.12 o 
   8   2  13        2.54        1.34      3.86 o 
   9   2  13        9.02        3.55      5.37 o 
  10   2  13       10.76       14.08      9.57 o 
  11   2  13       48.59       67.81      9.11 o 
 -13   3  13        4.25       12.06      6.52 o 
 -12   3  13        5.70       10.54      6.15 o 
 -11   3  13       45.66       59.21      5.96 o 
 -10   3  13        5.98       11.20      4.29 o 
  -9   3  13       54.83       77.19      4.83 o 
  -8   3  13        1.99        1.44      3.47 o 
  -7   3  13        0.24        0.63      3.29 o 
  -6   3  13       29.89       17.18      3.71 o 
  -5   3  13       35.19       28.77      5.18 o 
  -4   3  13      228.03      200.90      7.63 o 
  -3   3  13       12.94        8.84      2.87 o 
  -2   3  13      104.97       89.66      5.94 o 
  -1   3  13        1.66       -2.65      2.65 o 
   0   3  13        3.40        1.37      3.50 o 
   1   3  13       85.31       81.00      6.01 o 
   2   3  13       22.34       19.73      4.57 o 
   3   3  13      167.36      157.74      8.44 o 
   4   3  13       93.89       78.41      6.67 o 
   5   3  13       25.68       24.66      5.10 o 
   6   3  13        0.82       -3.76      4.33 o 
   7   3  13       29.94       33.01      4.77 o 
   8   3  13       18.39       26.33      8.28 o 
   9   3  13        0.36        0.60      5.01 o 
  10   3  13        3.86        2.21      5.27 o 
 -11   4  13        0.11       -0.38      5.53 o 
 -10   4  13        1.82        1.84      4.73 o 
  -9   4  13        0.87        0.78      3.77 o 
  -8   4  13        2.44        3.57      4.15 o 
  -7   4  13        0.16       -1.25      3.65 o 
  -6   4  13       13.12        4.78      3.70 o 
  -5   4  13        0.32       -0.57      3.34 o 
  -4   4  13        3.01       -1.83      3.19 o 
  -3   4  13      129.18      110.18     12.26 o 
  -2   4  13       20.24       12.91      6.19 o 
  -1   4  13       14.51       21.04      4.90 o 
   0   4  13        0.01        1.13      4.12 o 
   1   4  13       42.70       41.08      5.49 o 
   2   4  13        4.23       -0.30      5.38 o 
   3   4  13       39.32       30.71      5.52 o 
   4   4  13        1.64        4.17      4.62 o 
   5   4  13       15.80       13.73      5.22 o 
   6   4  13       27.02       31.74      6.29 o 
   7   4  13        3.58        6.37      5.64 o 
   8   4  13       16.71       17.17     12.06 o 
  -8   5  13        1.23       -3.54      6.33 o 
  -7   5  13        6.68       11.30      4.87 o 
  -6   5  13        0.18       -3.82      4.22 o 
  -5   5  13        2.87        3.05      4.20 o 
  -4   5  13        3.57        4.49      4.86 o 
  -3   5  13       43.66       54.88      6.76 o 
  -2   5  13        0.58       -1.06      4.60 o 
  -1   5  13       11.09       11.84      5.39 o 
   0   5  13       10.39        7.94      4.79 o 
   1   5  13       12.23       15.28      5.31 o 
   2   5  13        5.81        8.65      5.39 o 
   3   5  13       58.06       66.51      7.56 o 
   4   5  13       30.93       27.81     10.57 o 
   5   5  13       24.82       23.57      6.70 o 
   6   5  13        5.01       11.03     10.27 o 
 -14   0  14       16.03       11.10      8.02 o 
 -12   0  14       55.63       60.58      9.80 o 
 -10   0  14      119.10      106.22     10.15 o 
  -8   0  14      160.71      153.90     11.15 o 
  -6   0  14       24.30       18.20      5.32 o 
  -4   0  14      164.88      177.19     11.82 o 
  -2   0  14        0.48        0.95      4.02 o 
   0   0  14       12.70       19.69      7.42 o 
   2   0  14       19.52       23.85      6.33 o 
   4   0  14      254.27      286.23     11.82 o 
   6   0  14      134.95      140.55     11.81 o 
   8   0  14       14.02       29.78      8.74 o 
  10   0  14        1.31       -2.42      8.97 o 
 -14   1  14       11.48       17.85      6.58 o 
 -13   1  14        2.32       -0.38      5.19 o 
 -12   1  14        0.57        4.34      4.55 o 
 -11   1  14       47.03       53.70      6.13 o 
 -10   1  14       31.92       36.39      6.08 o 
  -9   1  14      103.83       92.86      6.31 o 
  -8   1  14      319.77      319.82     13.07 o 
  -7   1  14        6.81        4.82      3.46 o 
  -6   1  14       31.69       25.81      4.41 o 
  -5   1  14      257.86      244.88     11.80 o 
  -4   1  14       36.45       27.96      4.06 o 
  -3   1  14      175.43      170.04      7.95 o 
  -2   1  14      454.87      443.38     13.01 o 
  -1   1  14       10.83        8.71      2.68 o 
   0   1  14       47.43       51.08      6.05 o 
   1   1  14       32.30       32.77      8.30 o 
   2   1  14      206.75      208.71      7.52 o 
   3   1  14       43.30       51.64      4.47 o 
   4   1  14        7.26        6.35      6.65 o 
   5   1  14      140.72      155.66      7.25 o 
   6   1  14       79.27       83.75      7.06 o 
   7   1  14       45.25       56.34      7.04 o 
   8   1  14       11.41       22.94      6.09 o 
   9   1  14       15.36       26.94      6.45 o 
  10   1  14       15.50       28.96      7.85 o 
  11   1  14       23.43       26.83      7.82 o 
 -13   2  14        1.25       -2.23      5.85 o 
 -12   2  14        3.87        0.80      5.59 o 
 -11   2  14       24.45       29.06      8.54 o 
 -10   2  14        0.13       -1.63      3.71 o 
  -9   2  14       12.57        6.63      3.96 o 
  -8   2  14       12.92       11.11      9.58 o 
  -7   2  14        3.74        1.63      3.51 o 
  -6   2  14        2.36        1.82      3.31 o 
  -5   2  14      247.90      235.22      8.37 o 
  -4   2  14       60.28       64.11      4.55 o 
  -3   2  14      526.04      500.59     14.65 o 
  -2   2  14      493.25      487.69     14.30 o 
  -1   2  14        8.62        3.97      2.73 o 
   0   2  14       37.69       33.62      6.43 o 
   1   2  14      487.93      481.29     14.08 o 
   2   2  14       12.09        5.72      3.78 o 
   3   2  14      456.71      459.60     17.29 o 
   4   2  14        1.57        3.41      4.04 o 
   5   2  14        6.93       10.70      4.44 o 
   6   2  14        7.14        8.99      3.79 o 
   7   2  14        7.67        7.44      3.93 o 
   8   2  14       18.64       10.75      4.45 o 
   9   2  14       23.39       17.35      7.96 o 
  10   2  14       92.86      119.39     10.59 o 
 -12   3  14      111.28      136.71      7.94 o 
 -11   3  14        4.53       -2.84      4.87 o 
 -10   3  14        3.60       -0.65      5.25 o 
  -9   3  14        3.60        1.33      3.99 o 
  -8   3  14        1.75        4.15      4.05 o 
  -7   3  14       64.82       76.31      6.42 o 
  -6   3  14        6.63        2.25      3.47 o 
  -5   3  14      131.61      119.12      6.11 o 
  -4   3  14      105.21       95.75      5.16 o 
  -3   3  14        8.79        4.50      2.99 o 
  -2   3  14       49.24       64.09      6.31 o 
  -1   3  14        0.03       -0.13      2.83 o 
   0   3  14       22.45       16.27      4.51 o 
   1   3  14       55.14       61.26      6.38 o 
   2   3  14       16.00       16.49      9.36 o 
   3   3  14        0.06       -3.33      3.82 o 
   4   3  14       14.96       10.70      4.95 o 
   5   3  14        4.81       -2.31      4.67 o 
   6   3  14        6.90        4.96      4.98 o 
   7   3  14        0.06        4.19      5.37 o 
   8   3  14        4.99       10.35      8.65 o 
   9   3  14        3.00        1.57      5.91 o 
 -10   4  14        0.19       -4.22      4.22 o 
  -9   4  14       18.01       19.33      4.37 o 
  -8   4  14        0.02       -2.67      4.29 o 
  -7   4  14        0.00       -3.05      3.76 o 
  -6   4  14        7.25       12.44      4.10 o 
  -5   4  14        1.67        0.23      3.62 o 
  -4   4  14       43.48       44.79      5.50 o 
  -3   4  14        1.26        1.34      3.62 o 
  -2   4  14      203.20      198.32     10.01 o 
  -1   4  14        2.83       -1.24      4.27 o 
   0   4  14      161.69      165.08      9.15 o 
   1   4  14        2.84       -3.86      6.27 o 
   2   4  14       29.63       25.06      5.64 o 
   3   4  14       19.11       22.93      5.35 o 
   4   4  14        1.71        0.58      4.94 o 
   5   4  14        9.60        8.51      5.13 o 
   6   4  14        6.11       12.48      6.30 o 
   7   4  14       43.76       53.68      7.85 o 
  -7   5  14        2.87       -2.60      4.96 o 
  -6   5  14       30.70       44.81      5.87 o 
  -5   5  14       17.55       17.28      5.51 o 
  -4   5  14        1.45        1.13      5.22 o 
  -3   5  14       44.57       44.94      8.90 o 
  -2   5  14        7.53        9.59     10.03 o 
  -1   5  14       25.70       22.68      5.72 o 
   0   5  14        4.66       11.74      5.51 o 
   1   5  14       30.04       10.30      5.83 o 
   2   5  14       36.57       32.90      6.67 o 
   3   5  14       18.89       13.95      6.08 o 
   4   5  14       75.53       83.67      8.78 o 
 -13   0  15        1.05       -0.98      7.90 o 
 -11   0  15        0.52       -0.71      6.24 o 
  -9   0  15       24.29       23.27      6.75 o 
  -7   0  15       33.11       26.35      6.63 o 
  -5   0  15       53.72       60.15      7.76 o 
  -3   0  15       52.79       36.43      6.04 o 
  -1   0  15       13.35       11.51      5.02 o 
   1   0  15        0.03       -3.31      3.35 o 
   3   0  15       22.11       19.25      6.10 o 
   5   0  15        4.25        8.86      6.51 o 
   7   0  15       99.16      111.47     11.81 o 
   9   0  15        0.04       -2.94      8.66 o 
 -13   1  15       17.09       12.18      5.93 o 
 -12   1  15        9.15        6.10      4.52 o 
 -11   1  15       75.89       85.93      7.97 o 
 -10   1  15       70.06       75.28      7.23 o 
  -9   1  15       26.31       24.27      9.45 o 
  -8   1  15        1.33       -1.89      4.06 o 
  -7   1  15        1.88       -0.04      3.60 o 
  -6   1  15       15.09       11.88      3.77 o 
  -5   1  15      161.00      159.47      9.10 o 
  -4   1  15       43.98       40.04      4.92 o 
  -3   1  15       42.19       36.02      4.62 o 
  -2   1  15       75.20       78.37      5.38 o 
  -1   1  15      266.68      258.89      8.78 o 
   0   1  15        0.29        0.94      2.81 o 
   1   1  15        0.22        1.87      2.88 o 
   2   1  15      129.76      143.57      6.15 o 
   3   1  15       12.54       11.13      4.26 o 
   4   1  15       96.63       93.32      5.54 o 
   5   1  15       60.15       61.71      6.82 o 
   6   1  15       77.41       97.22      8.57 o 
   7   1  15        3.52       -7.88      7.88 o 
   8   1  15       14.36        3.39      5.80 o 
   9   1  15        5.69        8.74      6.24 o 
  10   1  15        0.33       -0.80      6.66 o 
 -12   2  15        0.00       -2.46      5.55 o 
 -11   2  15      108.65      122.68     11.80 o 
 -10   2  15       36.85       63.14      6.78 o 
  -9   2  15        5.80        3.71      3.52 o 
  -8   2  15       69.76       70.69      6.62 o 
  -7   2  15        0.02       -4.25      4.31 o 
  -6   2  15       70.21       72.49      6.31 o 
  -5   2  15      209.24      183.82      8.96 o 
  -4   2  15       10.94       11.56      3.32 o 
  -3   2  15       38.59       50.09      5.31 o 
  -2   2  15      101.47       97.17      5.15 o 
  -1   2  15        8.80        6.28      3.19 o 
   0   2  15       59.54       69.81      8.67 o 
   1   2  15       61.54       48.32      5.80 o 
   2   2  15        2.72        1.50      3.89 o 
   3   2  15      119.15      107.60      6.96 o 
   4   2  15       44.48       16.67      6.67 o 
   5   2  15      120.14      102.02      7.29 o 
   6   2  15       10.69        1.39      4.87 o 
   7   2  15        2.80        1.04      4.20 o 
   8   2  15       14.03       21.55      6.70 o 
   9   2  15        1.76        5.24      6.75 o 
 -11   3  15        4.16        3.82      4.98 o 
 -10   3  15        5.55        5.68      4.47 o 
  -9   3  15        0.60        5.79      4.23 o 
  -8   3  15       17.57       16.91      5.34 o 
  -7   3  15        0.16       -0.93      4.38 o 
  -6   3  15        4.89        2.19      3.38 o 
  -5   3  15       12.49       13.12      3.54 o 
  -4   3  15       15.18       11.71      3.58 o 
  -3   3  15       10.52        6.31      3.11 o 
  -2   3  15        1.80        1.95      3.45 o 
  -1   3  15       39.36       36.52      5.59 o 
   0   3  15        0.00       -0.90      3.99 o 
   1   3  15        2.57        6.20      4.44 o 
   2   3  15        0.09        1.42      4.44 o 
   3   3  15        2.83       -0.12      4.20 o 
   4   3  15        0.07       -0.03      4.88 o 
   5   3  15        1.40       -4.98      4.98 o 
   6   3  15        8.15        1.01      5.30 o 
   7   3  15       20.73       11.24     10.26 o 
   8   3  15        6.38        4.79      6.63 o 
  -9   4  15        6.21        6.17      5.02 o 
  -8   4  15        0.76       -4.47      4.47 o 
  -7   4  15       22.32       21.87      4.93 o 
  -6   4  15        4.09        2.91      4.31 o 
  -5   4  15       27.35       34.47      5.82 o 
  -4   4  15       45.53       50.52      6.89 o 
  -3   4  15      163.62      168.08     13.47 o 
  -2   4  15       24.88       19.75      5.24 o 
  -1   4  15       65.23       57.05      7.61 o 
   0   4  15       12.48        1.34      6.55 o 
   1   4  15       15.71       13.24      5.19 o 
   2   4  15        0.73        0.45      4.78 o 
   3   4  15       30.34       26.02      7.50 o 
   4   4  15       36.35       44.39      7.28 o 
   5   4  15       90.57      103.80      8.61 o 
   6   4  15        1.21        3.32      5.87 o 
  -5   5  15      126.80      171.19     10.36 o 
  -4   5  15      149.03      161.68      9.76 o 
  -3   5  15       17.62       14.01      6.18 o 
  -2   5  15        8.22        4.38      5.87 o 
  -1   5  15       83.99       97.81      9.14 o 
   0   5  15        9.95        7.55      5.76 o 
   1   5  15        3.41        2.48      5.68 o 
   2   5  15       28.83       22.35      6.17 o 
 -12   0  16       70.42       77.60     12.00 o 
 -10   0  16       52.11       69.11     10.24 o 
  -8   0  16        2.09        5.18      5.38 o 
  -6   0  16       33.96       36.25      7.44 o 
  -4   0  16        3.16        3.61      5.41 o 
  -2   0  16        9.38        5.34      5.44 o 
   0   0  16        1.69       -4.89      4.89 o 
   2   0  16       56.49       54.69      8.24 o 
   4   0  16       42.73       67.74     10.14 o 
   6   0  16       41.58       49.61     10.53 o 
   8   0  16        8.90       25.12     10.57 o 
 -12   1  16       43.37       37.50      6.31 o 
 -11   1  16       20.40       21.30      7.57 o 
 -10   1  16       99.10       94.88      7.48 o 
  -9   1  16       23.78       20.83      5.22 o 
  -8   1  16       23.53       36.90      5.73 o 
  -7   1  16      101.13       93.40      6.65 o 
  -6   1  16        8.79        5.51      3.94 o 
  -5   1  16      105.72       99.56      6.69 o 
  -4   1  16       80.91       72.44      5.97 o 
  -3   1  16        7.68        3.21      3.60 o 
  -2   1  16        4.99        2.02      3.69 o 
  -1   1  16        6.80        5.85      4.42 o 
   0   1  16        4.63        1.81      3.13 o 
   1   1  16       42.27       61.08      8.43 o 
   2   1  16      294.27      284.81     13.86 o 
   3   1  16      462.67      469.70     25.20 o 
   4   1  16        1.84        3.61      5.20 o 
   5   1  16       55.92       60.83     21.87 o 
   6   1  16        1.84       -4.27      6.21 o 
   7   1  16        2.42        8.04      6.11 o 
   8   1  16        1.63        1.93      6.68 o 
   9   1  16        9.04        6.88      7.32 o 
 -12   2  16        0.66       -2.00      5.99 o 
 -11   2  16       28.43       40.97      7.32 o 
 -10   2  16        5.22        4.27      4.82 o 
  -9   2  16        5.03        6.10      4.45 o 
  -8   2  16        5.39        0.84      4.31 o 
  -7   2  16        3.78        5.55      4.51 o 
  -6   2  16       22.14       25.04      4.79 o 
  -5   2  16        0.41        5.80      4.23 o 
  -4   2  16      140.82      131.43      7.75 o 
  -3   2  16      145.19      135.14      7.56 o 
  -2   2  16        1.33        2.96      3.24 o 
  -1   2  16       31.53       32.65      4.09 o 
   0   2  16       55.45       62.33     11.89 o 
   1   2  16       40.42       41.26      8.85 o 
   2   2  16       19.00       11.60      4.89 o 
   3   2  16        7.88        4.87      4.66 o 
   4   2  16        0.25       -1.13      4.58 o 
   5   2  16       32.95       27.68      9.54 o 
   6   2  16       21.38       14.10      5.97 o 
   7   2  16        0.71        4.22      6.26 o 
   8   2  16       46.95       50.07     13.52 o 
 -10   3  16        3.48        0.20      5.00 o 
  -9   3  16        3.02        4.46      5.80 o 
  -8   3  16        8.80       11.73      4.94 o 
  -7   3  16        1.62        0.85      4.70 o 
  -6   3  16        0.02        0.59      4.22 o 
  -5   3  16       25.81       15.65      4.15 o 
  -4   3  16       17.86       14.25      3.78 o 
  -3   3  16        0.06       -2.04      3.36 o 
  -2   3  16        2.55       -2.03      4.14 o 
  -1   3  16        0.16        2.98      4.58 o 
   0   3  16       25.64       32.92      8.75 o 
   1   3  16        0.85       -0.55      4.25 o 
   2   3  16        3.56        2.17      4.79 o 
   3   3  16       19.01       14.22      5.43 o 
   4   3  16       17.92       11.81      5.76 o 
   5   3  16       15.86        0.42      5.47 o 
   6   3  16        8.54       -2.97      5.87 o 
   7   3  16        2.08        8.23      6.60 o 
  -8   4  16        2.99       -0.98      5.73 o 
  -7   4  16       34.67       54.54     13.99 o 
  -6   4  16        4.25        6.16      4.84 o 
  -5   4  16       61.61       73.41      6.31 o 
  -4   4  16        5.98        7.84      5.31 o 
  -3   4  16      154.30      173.52      9.99 o 
  -2   4  16        7.00        9.55      5.42 o 
  -1   4  16       62.59       83.15      8.27 o 
   0   4  16        1.87        1.28      4.96 o 
   1   4  16       19.98       13.04      5.38 o 
   2   4  16       35.87       45.97      7.21 o 
   3   4  16        0.15       -5.31      5.55 o 
   4   4  16        8.46        5.61      5.94 o 
 -11   0  17        2.06        9.81      7.97 o 
  -9   0  17        1.89       -2.51      6.78 o 
  -7   0  17        4.50        4.40      6.38 o 
  -5   0  17        8.36       10.60      6.30 o 
  -3   0  17       34.65       27.82      6.34 o 
  -1   0  17      190.84      191.20     13.48 o 
   1   0  17        4.92       -0.08      5.86 o 
   3   0  17      241.60      213.44     14.55 o 
   5   0  17       30.06       45.93     10.06 o 
   7   0  17        8.68       10.30      9.88 o 
 -11   1  17       43.85       62.24      7.45 o 
 -10   1  17        6.48        4.58      8.04 o 
  -9   1  17       30.00       21.38      5.79 o 
  -8   1  17        0.35        4.98      4.61 o 
  -7   1  17       17.74       17.89      4.93 o 
  -6   1  17        0.49        0.33      4.14 o 
  -5   1  17      132.76      122.09      7.49 o 
  -4   1  17        0.08        1.98      4.11 o 
  -3   1  17       83.57       87.14      7.20 o 
  -2   1  17       41.53       42.91      5.68 o 
  -1   1  17       19.85       14.31      4.51 o 
   0   1  17      253.83      241.35     10.93 o 
   1   1  17       57.43       47.45      9.04 o 
   2   1  17      142.83      161.57      9.79 o 
   3   1  17       65.89       74.02     23.40 o 
   4   1  17        1.34        1.73      5.25 o 
   5   1  17        0.91       -0.23      8.55 o 
   6   1  17        1.86        6.48      9.09 o 
   7   1  17        9.10        2.37     10.06 o 
   8   1  17        2.92        3.88      7.15 o 
 -11   2  17        7.93        1.14      8.46 o 
 -10   2  17        3.24        7.98      5.57 o 
  -9   2  17       60.74       74.10      7.34 o 
  -8   2  17       15.26       11.27      4.95 o 
  -7   2  17       37.56       29.20      5.88 o 
  -6   2  17       99.28       90.92      8.28 o 
  -5   2  17        1.64        1.28      4.29 o 
  -4   2  17        7.06        5.20      4.55 o 
  -3   2  17        6.55        2.98      4.64 o 
  -2   2  17        3.47        0.81      4.33 o 
  -1   2  17       26.44       25.49      7.43 o 
   0   2  17       27.86       32.52      9.93 o 
   1   2  17       54.90       56.62      6.54 o 
   2   2  17       30.19       27.36     12.86 o 
   3   2  17       17.65       10.70      5.51 o 
   4   2  17       32.80       43.97      6.92 o 
   5   2  17        0.74       -2.14      5.85 o 
   6   2  17       29.64       26.21      6.90 o 
   7   2  17       32.46       50.33     12.61 o 
  -9   3  17       35.89       41.42      7.18 o 
  -8   3  17        3.21       -2.79      5.54 o 
  -7   3  17       18.90       24.62      5.77 o 
  -6   3  17        0.07       -1.60      4.54 o 
  -5   3  17        3.96       -0.10      8.69 o 
  -4   3  17        0.75       -0.59      4.35 o 
  -3   3  17       39.61       28.72      4.62 o 
  -2   3  17        0.56       -2.16      4.89 o 
  -1   3  17       33.80       48.36      9.73 o 
   0   3  17        0.22        2.39      5.14 o 
   1   3  17        9.05       11.29      5.42 o 
   2   3  17        0.37       -5.41      5.41 o 
   3   3  17        2.88        2.90      5.65 o 
   4   3  17        5.39       -1.23      5.82 o 
   5   3  17        3.66        0.55      6.48 o 
  -6   4  17      151.71      180.65     10.37 o 
  -5   4  17        3.65       -0.45      4.80 o 
  -4   4  17       74.27      113.42      9.69 o 
  -3   4  17        9.18       12.60      5.77 o 
  -2   4  17        0.35       -4.24      5.62 o 
  -1   4  17        9.19       11.33      6.98 o 
   0   4  17       15.99       21.93      6.55 o 
   1   4  17        0.54        1.89      5.65 o 
   2   4  17       16.58       17.04      9.88 o 
 -10   0  18        0.85        3.07      7.52 o 
  -8   0  18        9.08        5.77      7.26 o 
  -6   0  18       41.25       40.29      8.92 o 
  -4   0  18      105.57      102.33      9.71 o 
  -2   0  18        4.76        4.46      6.56 o 
   0   0  18      202.05      221.23     15.35 o 
   2   0  18       23.00       14.43      7.26 o 
 -10   1  18        7.86       10.12      5.71 o 
  -9   1  18        5.93        9.89      5.49 o 
  -8   1  18       27.18       17.30      5.69 o 
  -7   1  18        1.15       -2.04      4.77 o 
  -6   1  18       51.22       47.18      9.97 o 
  -5   1  18       12.74       14.71      4.73 o 
  -4   1  18       42.41       41.19     11.28 o 
  -3   1  18        7.17       14.31      5.29 o 
  -2   1  18      208.86      218.81     14.66 o 
  -1   1  18        8.57        7.53      4.97 o 
   0   1  18      477.13      509.37     18.97 o 
   1   1  18       19.15       17.59      7.56 o 
   2   1  18      274.06      320.89     19.60 o 
   3   1  18       37.51       28.43      8.56 o 
   4   1  18      116.87      120.52      9.15 o 
   5   1  18        0.29        7.78      9.30 o 
   6   1  18       40.37       72.16     13.52 o 
  -9   2  18        1.05        0.82      5.09 o 
  -8   2  18       24.48       25.62      7.81 o 
  -7   2  18       16.37        7.19      5.66 o 
  -6   2  18       34.12       28.85      5.81 o 
  -5   2  18      134.45      130.07     12.18 o 
  -4   2  18        0.34       -2.63      4.78 o 
  -3   2  18        8.89       11.34      5.11 o 
  -2   2  18       12.11        7.94      5.07 o 
  -1   2  18        8.75        8.69      6.30 o 
   0   2  18       47.20       52.59      9.34 o 
   1   2  18       26.43       23.87      7.02 o 
   2   2  18       35.00       39.34     10.67 o 
   3   2  18        5.98        1.59      5.63 o 
   4   2  18        0.00        1.32      5.92 o 
   5   2  18        0.00       11.73      6.83 o 
  -7   3  18       14.94        6.18      5.40 o 
  -6   3  18        2.61       -5.14      5.14 o 
  -5   3  18        1.27        2.33      5.04 o 
  -4   3  18        3.04        6.63      4.81 o 
  -3   3  18       18.03       21.82      7.74 o 
  -2   3  18       15.09       10.62      7.80 o 
  -1   3  18       36.16       36.87      6.45 o 
   0   3  18       17.33       17.63      6.40 o 
   1   3  18        5.36        6.95      5.79 o 
   2   3  18       40.67       42.69      7.42 o 
   3   3  18        1.30        1.17      6.17 o 
  -9   0  19        3.61        3.40      7.42 o 
  -7   0  19       14.99       14.86      7.64 o 
  -5   0  19        9.57       -0.41      6.94 o 
  -3   0  19      145.73      152.64     12.63 o 
  -1   0  19       62.57       47.41      8.93 o 
   1   0  19      611.13      685.82     34.83 o 
  -9   1  19        3.71       11.37      6.04 o 
  -8   1  19        1.99        3.81      5.57 o 
  -7   1  19        1.87        0.10      5.23 o 
  -6   1  19        2.39       -3.47      5.11 o 
  -5   1  19        6.94        4.37      5.33 o 
  -4   1  19        4.88        4.62      5.03 o 
  -3   1  19      136.35      127.05      8.23 o 
  -2   1  19       13.65        8.83      5.40 o 
  -1   1  19      233.83      273.22     12.90 o 
   0   1  19       92.10      113.06      8.90 o 
   1   1  19       91.05       89.10     11.72 o 
   2   1  19       47.54       49.98     10.79 o 
   3   1  19       57.51       63.99     11.54 o 
  -7   2  19        2.19       -5.00      7.95 o 
  -6   2  19       30.90       33.06      6.65 o 
  -5   2  19        4.36       -2.97      5.35 o 
  -4   2  19        5.80        4.13      5.53 o 
  -3   2  19       37.06       36.21      6.50 o 
  -2   2  19        7.98        9.71      9.39 o 
  -1   2  19       18.16       13.30      7.78 o 
   0   2  19        9.56        4.79      7.60 o 
   1   2  19        0.95       11.99      8.38 o 
   2   2  19        9.09        4.00      8.16 o 
   3   2  19        0.28        1.17      6.30 o 
  -4   3  19       62.15       53.02     10.87 o 
  -3   3  19        9.34       10.02      8.24 o 
  -2   3  19        6.05       13.10      7.51 o 
  -1   3  19       15.24       20.25      9.08 o 
   0   3  19        3.06        3.34      8.49 o 
  -6   0  20       62.97       62.91     10.98 o 
  -4   0  20        0.04        0.65      7.97 o 
  -2   0  20       96.87       81.23     12.15 o 
   0   0  20      130.61      127.28     12.91 o 
  -6   1  20        0.35       -4.99      4.99 o 
  -5   1  20        1.23        0.77      5.76 o 
  -4   1  20       10.55       20.85      8.27 o 
  -3   1  20        8.82       10.91     11.81 o 
  -2   1  20        0.84        0.43      5.89 o 
  -1   1  20       32.65       34.50      6.95 o 
   0   1  20        0.60        5.09      8.76 o 
   1   1  20        2.05       -0.51      9.53 o 
   2   1  20       17.64       10.57     10.23 o 
  -4   2  20       66.55       81.82      8.73 o 
  -3   2  20        2.24        3.90      6.19 o 
  -2   2  20       14.53       17.75      9.01 o 
  -1   2  20        2.20       13.78      8.61 o 
   0   2  20        0.50       -1.60      8.29 o 
                                                 
